# Supplementary material for: Identification and analysis of pig chimeric mRNAs using RNA sequencing data
Source: BMC Genomics. 2012 Aug 28;13:429. doi: 10.1186/1471-2164-13-429 (PMC3531304; doi:10.1186/1471-2164-13-429)
Supplement: Additional file 1 — Putative chimeric mRNAs. The file lists the information on the putative chimeric mRNAs, including GenBank identifier, fusion type, overlap or gap between partners, junction site in the transcript, trans-splicing signals, and annotation in GenBank, as well as the chromosome location of the partners. [file 1471-2164-13-429-S1.xls]

## Sheet: Sheet1
# The table lists the information on the putative chimeric mRNAs
# The reference genome is the Sus scrofa genome (SGSC Sscrofa9.2/susScr2, Nov. 2009) in the UCSC database.
# partner - Fused parts of putative chimeric mRNAs
# Tpye - interchromosomal (partners are located in different chromosomes), inter-strand (partners are located in different strands of the same chromosome) , intra-strand (partners are located in the same strands)
# Chrom - The name of the chromosome (e.g. chr1).
# Chromstart - The starting position in the chromosome. (The first base in a chromosome is numbered 0.)
# Chromend - The ending position in the chromosome, plus 1 (i.e., a half-open interval).
# Strand - Defines the strand - either '+' or '-'.
GenBank ID	Type		5' partner					3' partner					Overlap or gap (-) between parters	Junction site on transcript	Trans-splicing signal	Annotation in GenBank
			Chrom	Chromstart	Chromend	Strand		Chromosome	Chromstart	Chromend	Strand
AK236297	interchromosomal		chr9	113443169	113444229	+		chr16	38705656	38705943	+		-7	1060/1061	No availble	AK236297 Sus scrofa mRNA, clone:OVRM10173H10, expressed in ovary.
AK232886	interchromosomal		chr2	108689430	108699983	-		chr8	58915620	58918760	-		-7	1018/1019	GA/AG	AK232886 Sus scrofa mRNA, clone:LVRM10045E08, expressed in liver.
AK346347	interchromosomal		chr1	254661106	254662257	+		chr3	35253380	35253914	+		3	401/402	GT/GG	AK346347 Sus scrofa mRNA, clone:LVRM10148E02, expressed in liver.
AY705921	interchromosomal		chrX	105453784	105453930	-		chr17	27394518	27395640	-		-4	233/234	CT/CC	AY705921 Sus scrofa clone sus_zm47 unknown mRNA.
AK352417	interchromosomal		chr17	34168453	34169727	+		chr3	96061360	96063369	-		-1	1157/1158	CT/AC	AK352417 Sus scrofa mRNA, clone:UTR010082G08, expressed in uterus.
AK347810	interchromosomal		chrX	109470814	109471444	+		chr7	21918006	21918494	-		0	628/629	No availble	AK347810 Sus scrofa mRNA, clone:OVR010101H03, expressed in ovary.
AK238582	interchromosomal		chr14	119419041	119419831	-		chr7	21918006	21918494	-		0	791/792	GG/CG	AK238582 Sus scrofa mRNA, clone:TES010087F06, expressed in testis.
AK234793	interchromosomal		chr14	129300317	129301502	+		chr1	32410231	32412846	-		-2	1182/1183	GT/AG	AK234793 Sus scrofa mRNA, clone:OVRM10016F11, expressed in ovary.
AK232370	interchromosomal		chr1	23940672	24007565	-		chr9	106994920	107000102	+		-3	684/685	GT/AG	AK232370 Sus scrofa mRNA, clone:LVR010033C03, expressed in liver.
AK236499	interchromosomal		chr3	39167209	39177906	-		chr18	45358053	45358624	+		-7	1164/1165	No availble	AK236499 Sus scrofa mRNA, clone:OVRM10198B09, expressed in ovary.
AK237817	interchromosomal		chr5	58880190	58889063	-		chr3	35253085	35253914	+		0	798/799	GT/AC	AK237817 Sus scrofa mRNA, clone:SPL010101E01, expressed in spleen.
AK345923	interchromosomal		chr4	115465293	115465695	-		chr3	35253084	35253929	+		-1	396/397	CT/AG	AK345923 Sus scrofa mRNA, clone:LVR010056F12, expressed in liver.
AK345953	interchromosomal		chr17	45755490	45825775	+		chr2	17243402	17244052	-		-6	517/518	No availble	AK345953 Sus scrofa mRNA, clone:LVR010073H06, expressed in liver.
AK346851	interchromosomal		chr5	32098793	32098951	+		chr4	56776806	56781564	-		-1	159/160	GT/TG	AK346851 Sus scrofa mRNA, clone:MLN010065C11, expressed in mesenteric lymph nodes.
AY609915	interchromosomal		chr3	87326108	87332504	-		chr15	118195693	118196453	+		0	1196/1197	GC/AT	AY609915 Sus scrofa clone Clu_4362.scr.msk.p1.Contig1, mRNA sequence.
AK238697	interchromosomal		chr17	54544675	54545054	-		chr2	55975158	55978061	-		-2	379/380	No availble	AK238697 Sus scrofa mRNA, clone:THY010018E09, expressed in thymus.
AK233376	interchromosomal		chr7	64283935	64286444	-		chr2	73360668	73361504	-		-4	1356/1357	No availble	AK233376 Sus scrofa mRNA, clone:LVRM10135D09, expressed in liver.
AK234306	interchromosomal		chr13	99660795	99679025	+		chr5	14444870	14445710	-		8	506/507	GG/GG	AK234306 Sus scrofa mRNA, clone:OVR010042A03, expressed in ovary.
AK349586	interchromosomal		chr12	42472670	42477681	+		chr14	63277190	63278052	-		-2	526/527	GT/AC	AK349586 Sus scrofa mRNA, clone:PTG010110H02, expressed in pituitary gland.
AK233351	interchromosomal		chrM	1155	1986	+		chr14	30848870	30875880	-		-7	827/828	GT/AG	AK233351 Sus scrofa mRNA, clone:LVRM10127B05, expressed in liver.
AK239317	interchromosomal		chr7	21931756	21932490	-		chr1	26766967	26782279	-		0	735/736	GA/AG	AK239317 Sus scrofa mRNA, clone:THY010092C01, expressed in thymus.
AK351832	interchromosomal		chrM	1126	1309	+		chr2	128685862	128686853	-		-7	186/187	No availble	AK351832 Sus scrofa mRNA, clone:THY010094A03, expressed in thymus.
AF319660	interchromosomal		chr3	118819919	118820556	+		chr1	168065644	168069259	-		0	640/641	GT/AG	AF319660 Sus scrofa TN3 mRNA, complete cds.
AK239457	interchromosomal		chr14	51673088	51674247	+		chr3	16626152	16749697	+		-6	718/719	GT/AG	AK239457 Sus scrofa mRNA, clone:THY010105C12, expressed in thymus.
X64315	interchromosomal		chr6	51290726	51294461	-		chr1	283006943	283008285	+		0	3729/3730	AT/AG	X64315 S.scrofa mRNA for Na/D-glucose cotransporter regulatory-subunit.
AK231156	interchromosomal		chr14	52652168	52656171	+		chr12	19394780	19401614	+		0	627/628	GT/AT	AK231156 Sus scrofa mRNA, clone:ITT010001E10, expressed in intestine.
EF194143	interchromosomal		chr2	85720094	85812134	-		chr1	146047193	146087409	+		-2	618/619	No availble	EF194143 Sus scrofa myocyte-specific enhancer factor 2A protein (MEF2A) mRNA, complete cds.
AF493992	inter-strand		chr9	85802007	85805855	+		chr9	85805874	85805990	-		-2	560/561	GA/AG	AF493992 Sus scrofa interleukin-6 precursor, mRNA, complete cds.
AK348695	inter-strand		chr6	45447566	45447702	+		chr6	45540473	45540584	-		-7	206/207	GT/AG	AK348695 Sus scrofa mRNA, clone:OVRT10085H08, expressed in ovary.
AB087973	inter-strand		chr7	83760801	83761354	-		chr7	82634001	82668796	+		9	336/337	GT/AT	AB087973 Sus scrofa TCR-a mRNA for T cell receptor alpha chain, partial cds, clone:PPA223.
AK344721	inter-strand		chr9	110040899	110041020	-		chr9	109959783	109959914	+		-2	113/114	GT/TG	AK344721 Sus scrofa mRNA, clone:HTMT10008H06, expressed in hypothalamus.
AB087957	inter-strand		chr7	83876720	83881978	-		chr7	82646362	82668824	+		-2	363/364	GT/AC	AB087957 Sus scrofa TCR-a mRNA for T cell receptor alpha chain, partial cds, clone:PPA199.
AB087913	inter-strand		chr7	83813907	83814358	-		chr7	82645611	82668824	+		3	347/348	GT/AC	AB087913 Sus scrofa TCR-a mRNA for T cell receptor alpha chain, partial cds, clone:PPA131.
AB087960	inter-strand		chr7	83749948	83750504	-		chr7	82619648	82668824	+		1	347/348	GT/AA	AB087960 Sus scrofa TCR-a mRNA for T cell receptor alpha chain, partial cds, clone:PPA204.
AB087930	inter-strand		chr7	83840945	83841471	-		chr7	82634001	82668824	+		6	346/347	GT/AT	AB087930 Sus scrofa TCR-a mRNA for T cell receptor alpha chain, partial cds, clone:PPA151.
AB271960	inter-strand		chr1	165316652	165317232	-		chr1	165482111	165482261	+		-2	579/580	GT/AG	AB271960 Sus scrofa BCL2 mRNA for B-cell CLL/lymphoma 2, partial cds.
AB087969	inter-strand		chr7	83078861	83079614	-		chr7	82627353	82668824	+		2	329/330	GT/AC	AB087969 Sus scrofa TCR-a mRNA for T cell receptor alpha chain, partial cds, clone:PPA218.
AB087950	inter-strand		chr7	83848877	83849403	-		chr7	82646358	82668821	+		4	332/333	GT/GG	AB087950 Sus scrofa TCR-a mRNA for T cell receptor alpha chain, partial cds, clone:PPA190.
AB087940	inter-strand		chr7	83268132	83268689	-		chr7	82629911	82668819	+		8	347/348	GT/TG	AB087940 Sus scrofa TCR-a mRNA for T cell receptor alpha chain, partial cds, clone:PPA171.
AB087911	inter-strand		chr7	83876720	83877321	-		chr7	82634000	82668824	+		4	343/344	GT/TG	AB087911 Sus scrofa TCR-a mRNA for T cell receptor alpha chain, partial cds, clone:PPA127.
AB087908	inter-strand		chr7	83813907	83814358	-		chr7	82645608	82668824	+		6	346/347	GT/TG	AB087908 Sus scrofa TCR-a mRNA for T cell receptor alpha chain, partial cds, clone:PPA124.
AB087965	inter-strand		chr7	83801004	83801531	-		chr7	82657761	82668824	+		6	341/342	No availble	AB087965 Sus scrofa TCR-a mRNA for T cell receptor alpha chain, partial cds, clone:PPA210.
AB087895	inter-strand		chr7	83813907	83814358	-		chr7	82654255	82668824	+		-1	341/342	No availble	AB087895 Sus scrofa TCR-a mRNA for T cell receptor alpha chain, partial cds, clone:PPA110.
AB087926	inter-strand		chr7	83840950	83841471	-		chr7	82628901	82668824	+		8	344/345	GT/AA	AB087926 Sus scrofa TCR-a mRNA for T cell receptor alpha chain, partial cds, clone:PPA146.
AB087962	inter-strand		chr7	83858050	83858819	-		chr7	82641450	82668824	+		-1	322/323	GT/AG	AB087962 Sus scrofa TCR-a mRNA for T cell receptor alpha chain, partial cds, clone:PPA207.
AB087921	inter-strand		chr7	83881469	83881978	-		chr7	82630580	82668824	+		6	343/344	GC/TG	AB087921 Sus scrofa TCR-a mRNA for T cell receptor alpha chain, partial cds, clone:PPA139.
AB087963	inter-strand		chr7	83808943	83809454	-		chr7	82624503	82668824	+		4	336/337	GT/AA	AB087963 Sus scrofa TCR-a mRNA for T cell receptor alpha chain, partial cds, clone:PPA208.
EF619344	inter-strand		chr6	60233360	60265147	-		chr6	60172595	60174103	+		-2	290/291	GA/AG	EF619344 Sus scrofa heart fatty acid-binding protein (FABP) mRNA, complete cds.
EF622095	inter-strand		chr6	60233360	60265147	-		chr6	60172595	60174103	+		-2	290/291	GA/AG	EF622095 Sus scrofa heart fatty acid-binding protein (FABP) mRNA, FABP-C allele, complete cds.
AB087976	inter-strand		chr7	83876723	83877321	-		chr7	82657156	82668824	+		5	338/339	No availble	AB087976 Sus scrofa TCR-a mRNA for T cell receptor alpha chain, partial cds, clone:PPA227.
AB087938	inter-strand		chr7	83830261	83830728	-		chr7	82625137	82668824	+		3	344/345	GT/AA	AB087938 Sus scrofa TCR-a mRNA for T cell receptor alpha chain, partial cds, clone:PPA164.
AB087906	inter-strand		chr7	83813910	83814358	-		chr7	82642692	82668824	+		5	344/345	GT/AA	AB087906 Sus scrofa TCR-a mRNA for T cell receptor alpha chain, partial cds, clone:PPA122.
AB087912	inter-strand		chr7	83800997	83801531	-		chr7	82630577	82668824	+		-5	343/344	GT/TG	AB087912 Sus scrofa TCR-a mRNA for T cell receptor alpha chain, partial cds, clone:PPA128.
AB087910	inter-strand		chr7	83858042	83858819	-		chr7	82636123	82668824	+		-6	324/325	GT/AG	AB087910 Sus scrofa TCR-a mRNA for T cell receptor alpha chain, partial cds, clone:PPA126.
AB087967	inter-strand		chr7	83840947	83841471	-		chr7	82636122	82668824	+		-2	333/334	GC/AG	AB087967 Sus scrofa TCR-a mRNA for T cell receptor alpha chain, partial cds, clone:PPA214.
AB087893	inter-strand		chr7	83813916	83814358	-		chr7	82622656	82668824	+		5	332/333	No availble	AB087893 Sus scrofa TCR-a mRNA for T cell receptor alpha chain, partial cds, clone:PPA108.
AB087971	inter-strand		chr7	83813908	83814358	-		chr7	82618579	82668824	+		6	341/342	GA/AG	AB087971 Sus scrofa TCR-a mRNA for T cell receptor alpha chain, partial cds, clone:PPA220.
AB087889	inter-strand		chr7	83813909	83814358	-		chr7	82620952	82668824	+		2	341/342	GT/TG	AB087889 Sus scrofa TCR-a mRNA for T cell receptor alpha chain, partial cds, clone:PPA104.
AB087907	inter-strand		chr7	83813904	83814358	-		chr7	82654252	82668824	+		2	344/345	No availble	AB087907 Sus scrofa TCR-a mRNA for T cell receptor alpha chain, partial cds, clone:PPA123.
AB087894	inter-strand		chr7	83813907	83814358	-		chr7	82622660	82668824	+		6	337/338	GT/AG	AB087894 Sus scrofa TCR-a mRNA for T cell receptor alpha chain, partial cds, clone:PPA109.
AB087941	inter-strand		chr7	83760804	83761354	-		chr7	82657757	82668824	+		9	337/338	No availble	AB087941 Sus scrofa TCR-a mRNA for T cell receptor alpha chain, partial cds, clone:PPA172.
AB087920	inter-strand		chr7	83808938	83809454	-		chr7	82624501	82668824	+		3	337/338	GT/TG	AB087920 Sus scrofa TCR-a mRNA for T cell receptor alpha chain, partial cds, clone:PPA138.
AB087914	inter-strand		chr7	83813914	83814358	-		chr7	82630580	82668824	+		6	333/334	GT/TG	AB087914 Sus scrofa TCR-a mRNA for T cell receptor alpha chain, partial cds, clone:PPA132.
AB087935	inter-strand		chr7	83881475	83881978	-		chr7	82626636	82668824	+		4	333/334	GG/AG	AB087935 Sus scrofa TCR-a mRNA for T cell receptor alpha chain, partial cds, clone:PPA158.
AB087922	inter-strand		chr7	83760802	83761354	-		chr7	82630579	82668824	+		3	336/337	GT/TG	AB087922 Sus scrofa TCR-a mRNA for T cell receptor alpha chain, partial cds, clone:PPA141.
AB087909	inter-strand		chr7	83858056	83858819	-		chr7	82648856	82668824	+		6	319/320	No availble	AB087909 Sus scrofa TCR-a mRNA for T cell receptor alpha chain, partial cds, clone:PPA125.
AB087953	inter-strand		chr7	83840945	83841471	-		chr7	82642694	82668824	+		8	340/341	GT/TG	AB087953 Sus scrofa TCR-a mRNA for T cell receptor alpha chain, partial cds, clone:PPA194.
AB087931	inter-strand		chr7	83830262	83830728	-		chr7	82657751	82668824	+		6	340/341	No availble	AB087931 Sus scrofa TCR-a mRNA for T cell receptor alpha chain, partial cds, clone:PPA152.
AB087972	inter-strand		chr7	83760801	83761354	-		chr7	82642251	82668824	+		4	336/337	GT/AG	AB087972 Sus scrofa TCR-a mRNA for T cell receptor alpha chain, partial cds, clone:PPA222.
AB087947	inter-strand		chr7	83844228	83844739	-		chr7	82630584	82668824	+		10	328/329	GC/TG	AB087947 Sus scrofa TCR-a mRNA for T cell receptor alpha chain, partial cds, clone:PPA186.
GQ902942	inter-strand		chr8	102610011	102613197	+		chr8	102679574	102679743	-		-2	117/118	No availble	GQ902942 Sus scrofa calcineurin catalytic subunit alpha isoform mRNA, partial cds, alternatively spliced.
FJ200454	inter-strand		chr3	44265801	44266027	-		chr3	44155636	44155831	+		-1	235/236	CT/AC	FJ200454 Sus scrofa NCK adaptor protein 2 transcript variant 2 (NCK2) mRNA, complete sequence, alternatively spliced.
GQ421749	inter-strand		chr16	63870612	63889726	+		chr16	63983705	63983894	-		-2	967/968	GT/AG	GQ421749 Sus scrofa hepatitis A virus cellular receptor 1 (HAVCR1) mRNA, complete cds.
D89497	inter-strand		chr13	102823146	102840960	+		chr13	102896244	102897442	-		-2	228/229	No availble	D89497 Sus scrofa mRNA for smooth muscle myosin light chain kinase, partial cds.
AJ277993	inter-strand		chr3	116967993	116970002	-		chr3	116976419	116979655	+		-10	161/162	GT/AG	AJ277993 Sus scrofa partial TAF1B gene for TATA box binding protein (TBP) associated factor.
AF185048	inter-strand		chr12	3809852	3810362	+		chr12	3885799	3888166	-		0	224/225	GT/AG	AF185048 Sus scrofa acyl-CoA oxidase (ACO) mRNA, partial cds.
AK350592	inter-strand		chr6	30327680	30331501	+		chr6	30221586	30221775	-		-3	257/258	GT/AG	AK350592 Sus scrofa mRNA, clone:SPL010100B05, expressed in spleen.
AK347262	inter-strand		chr1	40718624	40718836	-		chr1	40687449	40688761	+		-6	501/502	GT/AG	AK347262 Sus scrofa mRNA, clone:MLTL10096H08, expressed in longissimus.
AK234411	inter-strand		chr7	66095222	66107237	+		chr7	66078799	66083647	-		-1	1150/1151	No availble	AK234411 Sus scrofa mRNA, clone:OVR010057B06, expressed in ovary.
EU655633	inter-strand		chr5	49779570	49787961	+		chr5	49740957	49744115	-		-3	617/618	GT/AG	EU655633 Sus scrofa SUR2A mRNA, partial cds.
AY569332	inter-strand		chr6	60233360	60265062	-		chr6	60172595	60174186	+		-2	204/205	GT/AG	AY569332 Sus scrofa fatty acid binding protein 3 (FABP3) mRNA, partial cds.
EU069826	inter-strand		chr6	35908887	35947508	-		chr6	35960966	35961231	+		-4	1356/1357	GT/AG	EU069826 Sus scrofa poliovirus receptor-related 2 transcript variant delta mRNA, complete cds, alternatively spliced.
EU655634	inter-strand		chr5	49779570	49787961	+		chr5	49737219	49744115	-		-3	617/618	GT/AG	EU655634 Sus scrofa SUR2B mRNA, partial cds.
AK233555	inter-strand		chr3	94763261	94781994	+		chr3	94726129	94726414	-		-4	783/784	GT/AG	AK233555 Sus scrofa mRNA, clone:LVRM10171C02, expressed in liver.
AK344180	inter-strand		chr17	22738516	22760692	-		chr17	22791406	22792211	+		-2	783/784	GT/AG	AK344180 Sus scrofa mRNA, clone:BKFL10085E03, expressed in back fat.
AK230667	inter-strand		chr2	92900776	92917226	-		chr2	92874591	92874876	+		-2	1578/1579	GT/AG	AK230667 Sus scrofa mRNA, clone:AMP010022F12, expressed in alveolar macrophage.
AK234519	inter-strand		chr16	68454103	68461695	-		chr16	68497635	68502468	+		-3	141/142	GT/AG	AK234519 Sus scrofa mRNA, clone:OVR010075D09, expressed in ovary.
AY610278	inter-strand		chr16	68454103	68461659	-		chr16	68497635	68502468	+		-3	105/106	GT/AG	AY610278 Sus scrofa clone rcje34_p18.y1.abd, mRNA sequence.
AK237989	inter-strand		chr13	103016990	103018024	-		chr13	103086717	103092778	+		-6	1030/1031	GT/AG	AK237989 Sus scrofa mRNA, clone:TCH010025F09, expressed in trachea.
DQ629153	inter-strand		chr6	30327663	30331501	+		chr6	30221472	30221775	-		-3	330/331	GT/AG	DQ629153 Sus scrofa COX6B (COX6B) mRNA, complete cds.
EU617321	inter-strand		chr2	50085903	50092002	+		chr2	49967269	49968621	-		-2	1053/1054	GT/AG	EU617321 Sus scrofa small calcium-binding mitochondrial carrier 3 (SCAMC-3) mRNA, complete cds; nuclear gene for mitochondrial product.
AK233648	inter-strand		chr6	56196981	56314769	+		chr6	56336204	56340926	-		-3	897/898	GT/AG	AK233648 Sus scrofa mRNA, clone:LVRM10195D12, expressed in liver.
AK343544	inter-strand		chr6	57503421	57519547	-		chr6	57480179	57480510	+		-3	930/931	GT/AG	AK343544 Sus scrofa mRNA, clone:ADR010087H08, expressed in adrenal gland.
AY093444	inter-strand		chr3	20634923	20642192	+		chr3	20602830	20603186	-		0	297/298	GT/AG	AY093444 Sus scrofa protein kinase C beta 2 mRNA, partial cds.
AY609814	inter-strand		chr9	37982387	37983381	-		chr9	38156841	38157193	+		-1	542/543	GT/AG	AY609814 Sus scrofa clone Clu_32535.scr.msk.p1.Contig1, mRNA sequence.
AK346958	inter-strand		chr16	63924584	63936461	-		chr16	63988808	63994898	+		-2	859/860	No availble	AK346958 Sus scrofa mRNA, clone:MLN010081H04, expressed in mesenteric lymph nodes.
GU475001	inter-strand		chr2	82863534	82877246	+		chr2	82880094	82887046	-		-5	378/379	GT/AG	GU475001 Sus scrofa spermatogenesis associated 9 (SPATA9) mRNA, complete cds.
AJ416019	inter-strand		chr6	60233360	60265104	-		chr6	60172595	60174322	+		-2	246/247	GT/AG	AJ416019 Sus scrofa partial mRNA for heart fatty acid-binding protein (FABP3 gene).
AY682829	inter-strand		chr15	28082876	28084656	+		chr15	28178541	28181716	-		-2	303/304	GT/AG	AY682829 Sus scrofa clone sus_zm40 unknown mRNA.
AF284831	inter-strand		chr2	2508731	2517509	+		chr2	2497253	2501265	-		-1	372/373	GT/AG	AF284831 Sus scrofa carnitine palmitoyl transferase I liver isoform (CPT1) mRNA, partial cds.
AK349068	inter-strand		chr13	35113587	36305811	-		chr13	34930424	34951684	+		-2	725/726	GT/AG	AK349068 Sus scrofa mRNA, clone:PCT010016H05, expressed in placenta.
AK343881	inter-strand		chr9	70200753	70211484	+		chr9	70251818	70252209	-		-2	780/781	GT/AG	AK343881 Sus scrofa mRNA, clone:AMP010072F09, expressed in alveolar macrophages.
AK239971	inter-strand		chr2	4189599	4191039	-		chr2	4083823	4084230	+		-5	486/487	GT/AG	AK239971 Sus scrofa mRNA, clone:UTR010016G12, expressed in uterus.
AK347820	inter-strand		chr15	98710439	98737343	+		chr15	98747907	98752815	-		-4	1578/1579	GT/AG	AK347820 Sus scrofa mRNA, clone:OVR010103E11, expressed in ovary.
AK344285	inter-strand		chrM	9126	10184	-		chrM	14885	15293	+		-6	1053/1054	CT/TC	AK344285 Sus scrofa mRNA, clone:BKFL10119G06, expressed in back fat.
AY609965	inter-strand		chr7	71000240	71042368	+		chr7	70956380	70956820	-		-3	1166/1167	GT/AG	AY609965 Sus scrofa clone Clu_4888.scr.msk.p1.Contig2, mRNA sequence.
AY610440	inter-strand		chr1	91426725	91465542	+		chr1	91388008	91393192	-		-1	243/244	GT/AG	AY610440 Sus scrofa clone rmcp11c_g24.y1.abd, mRNA sequence.
AK232092	inter-strand		chr6	110702451	110779945	+		chr6	110805859	110821145	-		-1	1187/1188	GT/AG	AK232092 Sus scrofa mRNA, clone:LNG010078D01, expressed in lung.
AK351637	inter-strand		chr5	18228502	18242221	-		chr5	18286281	18286674	+		-3	1026/1027	GT/AG	AK351637 Sus scrofa mRNA, clone:THY010052F11, expressed in thymus.
AK233218	inter-strand		chr6	110702454	110779945	+		chr6	110805865	110821145	-		-1	1204/1205	GT/AG	AK233218 Sus scrofa mRNA, clone:LVRM10105B07, expressed in liver.
AK233191	inter-strand		chr6	110702673	110779945	+		chr6	110805864	110821145	-		-1	974/975	GT/AG	AK233191 Sus scrofa mRNA, clone:LVRM10097D07, expressed in liver.
AK236427	inter-strand		chr6	110702404	110779945	+		chr6	110805865	110821145	-		-1	1264/1265	GT/AG	AK236427 Sus scrofa mRNA, clone:OVRM10191G09, expressed in ovary.
AK232412	inter-strand		chr6	110702545	110779945	+		chr6	110805859	110821145	-		-1	1117/1118	GT/AG	AK232412 Sus scrofa mRNA, clone:LVR010041G02, expressed in liver.
AY633619	inter-strand		chr16	48691286	48697548	+		chr16	48615760	48616217	-		-2	221/222	No availble	AY633619 Sus scrofa lysosomal 9kDa H+ transporting ATPase V0 subunit e mRNA, complete cds.
AB287431	inter-strand		chr17	33455257	33463263	-		chr17	33616601	33617058	+		-10	1119/1120	GT/AG	AB287431 Sus scrofa Mavs mRNA for mitochondrial antiviral signaling protein, complete cds.
EF625358	inter-strand		chr15	44367631	44370546	+		chr15	44229863	44231923	-		-2	561/562	No availble	EF625358 Sus scrofa cytochrome P450 (CYP4V2) mRNA, partial cds.
FJ524379	inter-strand		chr17	1771219	2588771	-		chr17	1593969	1608782	+		-9	651/652	GT/AG	FJ524379 Sus scrofa sarcoglycan zeta mRNA, complete cds.
AB530147	inter-strand		chr1	203830106	203830281	-		chr1	203736603	203756299	+		-2	175/176	No availble	AB530147 Sus scrofa RHOJ mRNA for ras homolog gene family, member J, complete cds.
AB104465	inter-strand		chr7	21741986	21769512	+		chr7	21706553	21779790	-		-5	1388/1389	GT/AG	AB104465 Sus scrofa mRNA for organic anion transporter OATv1, complete cds.
AB271948	inter-strand		chr1	131810671	131815814	-		chr1	131763854	131769906	+		-4	264/265	GT/AG	AB271948 Sus scrofa PLDN mRNA for pallidin, complete cds.
AY093443	inter-strand		chr3	20634923	20642192	+		chr3	20596406	20596879	-		0	297/298	GT/AG	AY093443 Sus scrofa protein kinase C beta 1 mRNA, partial cds.
AY609750	inter-strand		chr6	40617342	40618746	+		chr6	40623312	40623786	-		-2	1039/1040	GT/AG	AY609750 Sus scrofa clone Clu_29461.scr.msk.p1.Contig2, mRNA sequence.
GU229658	inter-strand		chr16	20452976	20453121	-		chr16	20441100	20441575	+		0	145/146	GT/AG	GU229658 Sus scrofa glial cell-line derived neurotrophic factor (GDNF) mRNA, partial cds.
AB079527	inter-strand		chr18	6328172	6328669	+		chr18	6242909	6338264	-		7	374/375	CT/TG	AB079527 Sus scrofa TCR-b mRNA for T cell receptor beta-chain, partial cds, clone:T16.
AK346624	inter-strand		chr13	57773049	57777893	+		chr13	57843872	57844645	-		-2	351/352	GT/AG	AK346624 Sus scrofa mRNA, clone:MLN010022G09, expressed in mesenteric lymph nodes.
AK343765	inter-strand		chr17	40607495	40622432	-		chr17	40944782	40948055	+		-2	133/134	CT/TC	AK343765 Sus scrofa mRNA, clone:AMP010040D09, expressed in alveolar macrophages.
AK350894	inter-strand		chr6	40616742	40618746	+		chr6	40623308	40623786	-		-2	814/815	GT/AG	AK350894 Sus scrofa mRNA, clone:TCH010053G01, expressed in trachea.
AK346732	inter-strand		chr6	31519264	31521713	-		chr6	31492194	31492679	+		-2	314/315	GT/AG	AK346732 Sus scrofa mRNA, clone:MLN010045D12, expressed in mesenteric lymph nodes.
AK238085	inter-strand		chr6	40616579	40618746	+		chr6	40623304	40623786	-		-2	791/792	GT/AG	AK238085 Sus scrofa mRNA, clone:TCH010040B06, expressed in trachea.
DQ368597	inter-strand		chr12	51219257	51481668	+		chr12	51565870	51583559	-		-2	1541/1542	GT/AG	DQ368597 Sus scrofa netrin-1 mRNA, complete cds.
AK234455	inter-strand		chr6	40616566	40618746	+		chr6	40623308	40623786	-		-2	810/811	GT/AG	AK234455 Sus scrofa mRNA, clone:OVR010065B09, expressed in ovary.
AK232429	inter-strand		chr11	64214674	64232396	-		chr11	64023354	64023843	+		0	1028/1029	GT/AG	AK232429 Sus scrofa mRNA, clone:LVR010044D04, expressed in liver.
AK232949	inter-strand		chr11	64214674	64232396	-		chr11	64023354	64023843	+		0	1028/1029	GT/AG	AK232949 Sus scrofa mRNA, clone:LVRM10054G03, expressed in liver.
AK234001	inter-strand		chr9	37982387	37983381	-		chr9	38156841	38157331	+		-1	553/554	GT/AG	AK234001 Sus scrofa mRNA, clone:MLN010092B01, expressed in mesenteric lymph node.
AK233849	inter-strand		chr18	16930378	17082447	+		chr18	17249855	17250346	-		-1	746/747	No availble	AK233849 Sus scrofa mRNA, clone:MLN010052A03, expressed in mesenteric lymph node.
EF625355	inter-strand		chr18	8150132	8224709	+		chr18	8100286	8109395	-		1	1037/1038	GT/AG	EF625355 Sus scrofa cytochrome P450 (CYP5A1v2) mRNA, partial cds.
AK236407	inter-strand		chr13	22687464	22807849	-		chr13	22551915	22552416	+		-3	1184/1185	GT/AG	AK236407 Sus scrofa mRNA, clone:OVRM10189A11, expressed in ovary.
AK234360	inter-strand		chr6	40616708	40618746	+		chr6	40623308	40623786	-		-2	848/849	GT/AG	AK234360 Sus scrofa mRNA, clone:OVR010047B02, expressed in ovary.
AY334573	inter-strand		chr12	57054237	57054350	+		chr12	57002362	57008624	-		-3	118/119	GT/AG	AY334573 Sus scrofa phosphatidylethanolamine N-methyltransferase-like protein mRNA, complete cds; nuclear gene for mitochondrial product.
AY533020	inter-strand		chr15	98495499	98495903	-		chr15	98529834	98533555	+		-3	403/404	GT/AG	AY533020 Sus scrofa cellular FLICE-like inhibitory protein short form mRNA, complete cds.
AB506709	inter-strand		chr14	7235713	7242674	+		chr14	6959750	7056440	-		-1	264/265	GT/AG	AB506709 Sus scrofa pebp4 mRNA for phosphatidylethanolamine-binding protein 4, complete cds.
AY550076	inter-strand		chr5	311593	311755	-		chr5	259205	285430	+		-4	162/163	GT/AG	AY550076 Sus scrofa spinocerbellar ataxia type 10 protein-like protein mRNA, partial cds.
AK234147	inter-strand		chr5	34520524	34595949	+		chr5	34697102	34697636	-		0	633/634	GT/AG	AK234147 Sus scrofa mRNA, clone:OVR010012F10, expressed in ovary.
AY609919	inter-strand		chr7	70907586	70921155	-		chr7	71050227	71050790	+		-3	643/644	GT/AG	AY609919 Sus scrofa clone Clu_4396.scr.msk.p1.Contig3, mRNA sequence.
AK235089	inter-strand		chr7	70907586	70921198	-		chr7	71050227	71050768	+		-3	686/687	GT/AG	AK235089 Sus scrofa mRNA, clone:OVRM10048E10, expressed in ovary.
AK240507	inter-strand		chr18	49788864	49868691	-		chr18	49887186	49895341	+		0	429/430	GT/AG	AK240507 Sus scrofa mRNA, clone:UTR010085C09, expressed in uterus.
AY609988	inter-strand		chr9	51898364	51941911	+		chr9	51708484	51709289	-		-3	1004/1005	GT/AG	AY609988 Sus scrofa clone Clu_52416.scr.msk.p1.Contig1, mRNA sequence.
AK347137	inter-strand		chr6	38983346	38989459	-		chr6	39067545	39071746	+		-7	857/858	GC/GG	AK347137 Sus scrofa mRNA, clone:MLTL10025A07, expressed in longissimus.
EU650788	inter-strand		chr4	105983350	106067961	+		chr4	106090269	106092348	-		-2	515/516	GT/AG	EU650788 Sus scrofa mitochondrial tryptophanyl tRNA synthetase 2 (WARS2) mRNA, complete cds; nuclear gene for mitochondrial product.
AK349916	inter-strand		chr14	7235532	7242674	+		chr14	6959721	7056440	-		-1	360/361	GT/AG	AK349916 Sus scrofa mRNA, clone:SKNB10087H02, expressed in skin.
AK349685	inter-strand		chr8	70783320	70802884	-		chr8	70987866	70988420	+		-3	644/645	GT/AG	AK349685 Sus scrofa mRNA, clone:SKNB10026E10, expressed in skin.
AK232116	inter-strand		chr8	27538301	27654650	+		chr8	27712177	27712735	-		-4	1393/1394	GA/AT	AK232116 Sus scrofa mRNA, clone:LNG010081E07, expressed in lung.
AK237517	inter-strand		chr13	139393559	139394283	+		chr13	139488780	139489339	-		-4	721/722	GT/AG	AK237517 Sus scrofa mRNA, clone:SPL010056A06, expressed in spleen.
AK237922	inter-strand		chr8	118590054	118591757	+		chr8	118514094	118514664	-		0	1702/1703	No availble	AK237922 Sus scrofa mRNA, clone:TCH010013D05, expressed in trachea.
AK231134	inter-strand		chr1	21845027	22019784	-		chr1	21987762	21994922	+		-2	1615/1616	GT/AG	AK231134 Sus scrofa mRNA, clone:AMP010098B10, expressed in alveolar macrophage.
AK236191	inter-strand		chr9	51898346	51941910	+		chr9	51708476	51709294	-		-4	1022/1023	GT/AG	AK236191 Sus scrofa mRNA, clone:OVRM10162C03, expressed in ovary.
AK240541	inter-strand		chr10	26982050	26982275	+		chr10	27000709	27001283	-		0	544/545	GT/AG	AK240541 Sus scrofa mRNA, clone:UTR010093F04, expressed in uterus.
AK235528	inter-strand		chr15	98495499	98513917	-		chr15	98529834	98533601	+		-3	719/720	GT/AG	AK235528 Sus scrofa mRNA, clone:OVRM10090F12, expressed in ovary.
AK237932	inter-strand		chr9	51936989	51941910	+		chr9	51708469	51709294	-		-4	601/602	GT/AG	AK237932 Sus scrofa mRNA, clone:TCH010014H10, expressed in trachea.
GU165833	inter-strand		chr6	53353369	53385615	+		chr6	53283909	53317890	-		-9	215/216	GT/AG	GU165833 Sus scrofa F-actin capping protein beta subunit variant I (CAPZB) mRNA, complete cds, alternatively spliced.
AK351987	inter-strand		chr3	48048432	48111835	+		chr3	48018177	48023068	-		-2	1017/1018	GT/AG	AK351987 Sus scrofa mRNA, clone:THY010119H01, expressed in thymus.
AK233871	inter-strand		chr8	70783320	70802831	-		chr8	70892444	70988420	+		-3	593/594	GT/AG	AK233871 Sus scrofa mRNA, clone:MLN010056H01, expressed in mesenteric lymph node.
GU165834	inter-strand		chr6	53353369	53385615	+		chr6	53286709	53317890	-		-9	215/216	GT/AG	GU165834 Sus scrofa F-actin capping protein beta subunit variant II (CAPZB) mRNA, complete cds, alternatively spliced.
AK231405	inter-strand		chr2	54035676	54046639	+		chr2	53992339	54005262	-		-6	1148/1149	GT/AG	AK231405 Sus scrofa mRNA, clone:ITT010055H02, expressed in intestine.
AK230482	inter-strand		chr12	31074589	31102443	-		chr12	31122865	31123468	+		-3	1304/1305	GT/AG	AK230482 Sus scrofa mRNA, clone:AMP010001H01, expressed in alveolar macrophage.
AK237166	inter-strand		chr16	48691311	48697546	+		chr16	48615735	48623661	-		0	193/194	No availble	AK237166 Sus scrofa mRNA, clone:SPL010006E10, expressed in spleen.
AK231215	inter-strand		chr6	106603919	106610429	+		chr6	106654414	106675954	-		0	354/355	GT/AG	AK231215 Sus scrofa mRNA, clone:ITT010018E02, expressed in intestine.
AK351903	inter-strand		chr15	28128188	28134140	+		chr15	28239530	28240133	-		-1	586/587	GT/AG	AK351903 Sus scrofa mRNA, clone:THY010107B05, expressed in thymus.
AK232202	inter-strand		chr5	84219195	84220811	+		chr5	84438237	84438855	-		-3	392/393	GT/AG	AK232202 Sus scrofa mRNA, clone:LNG010102H09, expressed in lung.
AK233292	inter-strand		chr5	311593	347596	-		chr5	259205	285490	+		-4	1402/1403	GT/AG	AK233292 Sus scrofa mRNA, clone:LVRM10117G10, expressed in liver.
AK237259	inter-strand		chr12	31074589	31102427	-		chr12	31122865	31123464	+		-3	1290/1291	GT/AG	AK237259 Sus scrofa mRNA, clone:SPL010018C04, expressed in spleen.
AK345128	inter-strand		chr6	106603916	106610429	+		chr6	106654414	106675954	-		0	357/358	GT/AG	AK345128 Sus scrofa mRNA, clone:ITT010065H06, expressed in small intestine.
AK236869	inter-strand		chr6	106603905	106610429	+		chr6	106654414	106675954	-		0	368/369	GT/AG	AK236869 Sus scrofa mRNA, clone:PBL010029H11, expressed in periphral blood mononuclear cell.
AK236159	inter-strand		chr16	48691311	48697546	+		chr16	48615726	48623661	-		0	193/194	No availble	AK236159 Sus scrofa mRNA, clone:OVRM10158G09, expressed in ovary.
AK351635	inter-strand		chr2	90506410	90508345	-		chr2	90527155	90540516	+		-2	530/531	GT/AG	AK351635 Sus scrofa mRNA, clone:THY010052D03, expressed in thymus.
AK352247	inter-strand		chr1	183890126	183894064	+		chr1	183787884	183791764	-		-3	337/338	GT/AG	AK352247 Sus scrofa mRNA, clone:UTR010034B09, expressed in uterus.
AK239153	inter-strand		chr1	183890121	183894064	+		chr1	183787884	183791764	-		-3	342/343	GT/AG	AK239153 Sus scrofa mRNA, clone:THY010068C06, expressed in thymus.
AY609629	inter-strand		chr6	82837990	82838238	-		chr6	82878331	82887919	+		-3	248/249	GT/AG	AY609629 Sus scrofa clone Clu_22017.scr.msk.p1.Contig1, mRNA sequence.
AK345912	inter-strand		chr16	44683867	44697915	-		chr16	44855315	44861927	+		-1	1220/1221	GT/AG	AK345912 Sus scrofa mRNA, clone:LVR010053A02, expressed in liver.
HM439287	inter-strand		chr15	112022285	112023286	-		chr15	112017410	112019775	+		-1	998/999	GT/AG	HM439287 Sus scrofa insulin-like growth factor-binding protein 5 precursor (IGFBP5) mRNA, complete cds.
AK240163	inter-strand		chr1	183890126	183894064	+		chr1	183787882	183791764	-		-3	337/338	GT/AG	AK240163 Sus scrofa mRNA, clone:UTR010036F06, expressed in uterus.
AK232284	inter-strand		chr2	67853807	67854005	-		chr2	67921916	67965485	+		-4	481/482	GT/AG	AK232284 Sus scrofa mRNA, clone:LVR010012A10, expressed in liver.
FM995600	inter-strand		chr1	97569385	97571640	-		chr1	97617776	97618523	+		-4	1083/1084	GT/AG	FM995600 Sus scrofa mRNA for eukaryotic translation elongation factor 1 alpha (EEF1A1 gene), breed Pietrain.
DQ917636	inter-strand		chr2	4107086	4107499	-		chr2	4101219	4101891	+		-7	412/413	GT/AG	DQ917636 Sus scrofa RBM30 mRNA, complete cds.
AK347401	inter-strand		chr1	97569385	97571654	-		chr1	97617776	97618523	+		-4	1097/1098	GT/AG	AK347401 Sus scrofa mRNA, clone:OVR010026E09, expressed in ovary.
FJ439668	inter-strand		chr15	34906483	35038573	+		chr15	34944077	34961071	-		-1	499/500	GT/AG	FJ439668 Sus scrofa 1-acylglycerol-3-phosphate O-acyltransferase 5 (AGPAT5) mRNA, complete cds.
AK239842	inter-strand		chr6	82837990	82838305	-		chr6	82878331	82887916	+		-3	313/314	GT/AG	AK239842 Sus scrofa mRNA, clone:UTR010002D06, expressed in uterus.
DQ673096	inter-strand		chr1	97569385	97571654	-		chr1	97617776	97618523	+		-4	1098/1099	GT/AG	DQ673096 Sus scrofa eukaryotic translation elongation factor 1 alpha (EEF1A) mRNA, complete cds.
AK238494	inter-strand		chr4	105983340	106067961	+		chr4	106090182	106092348	-		-2	525/526	GT/AG	AK238494 Sus scrofa mRNA, clone:TES010041C09, expressed in testis.
FJ217222	inter-strand		chr8	70783320	70802831	-		chr8	70892444	71049270	+		-3	591/592	GT/AG	FJ217222 Sus scrofa solute carrier family 10 member 7 isoform b mRNA, complete cds.
EU286537	inter-strand		chr2	43216439	43252983	-		chr2	43152683	43176669	+		-1	912/913	GT/AG	EU286537 Sus scrofa transcriptional enhancer factor 1 isoform 2 (TEF1) mRNA, complete cds, alternatively spliced.
EU286536	inter-strand		chr2	43216439	43252983	-		chr2	43152683	43176669	+		-1	975/976	GT/AG	EU286536 Sus scrofa transcriptional enhancer factor 1 isoform 1 (TEF1) mRNA, complete cds, alternatively spliced.
AK236840	inter-strand		chr1	97569385	97571654	-		chr1	97617776	97618521	+		-4	1097/1098	GT/AG	AK236840 Sus scrofa mRNA, clone:PBL010022H09, expressed in periphral blood mononuclear cell.
AK239711	inter-strand		chr1	97569385	97571654	-		chr1	97617776	97618523	+		-4	1097/1098	GT/AG	AK239711 Sus scrofa mRNA, clone:THY010125B10, expressed in thymus.
Y00111	inter-strand		chr6	34049779	34054239	-		chr6	34090689	34099973	+		-4	919/920	GT/AG	Y00111 Porcine mRNA for transforming growth factor-beta (TFG) precursor.
AK350439	inter-strand		chr8	25619066	25648376	+		chr8	25303122	25303780	-		-9	594/595	GT/AG	AK350439 Sus scrofa mRNA, clone:SPL010062C07, expressed in spleen.
AY609728	inter-strand		chr3	50772556	50772693	-		chr3	50741141	50748740	+		1	144/145	GC/AG	AY609728 Sus scrofa clone Clu_27940.scr.msk.p1.Contig1, mRNA sequence.
AK344112	inter-strand		chr18	43383225	43485755	+		chr18	43340416	43347666	-		-3	1177/1178	GT/AG	AK344112 Sus scrofa mRNA, clone:BKFL10044H11, expressed in back fat.
AK345256	inter-strand		chr6	45284195	45318746	-		chr6	45548596	45550064	+		-4	228/229	GT/AG	AK345256 Sus scrofa mRNA, clone:ITT010092D10, expressed in small intestine.
AK232793	inter-strand		chr7	103926338	104086468	-		chr7	103841887	103895570	+		-1	537/538	GT/AG	AK232793 Sus scrofa mRNA, clone:LVRM10028C06, expressed in liver.
AK236900	inter-strand		chr4	115237158	115296718	+		chr4	115333947	115337379	-		-1	2037/2038	GT/AG	AK236900 Sus scrofa mRNA, clone:PBL010037C06, expressed in periphral blood mononuclear cell.
AY610114	inter-strand		chr16	61171944	61173632	+		chr16	61073183	61097808	-		-2	392/393	GT/AG	AY610114 Sus scrofa clone Clu_73566.scr.msk.p1.Contig1, mRNA sequence.
AK352288	inter-strand		chr5	49162675	49163091	-		chr5	49138405	49139087	+		-4	416/417	GT/AG	AK352288 Sus scrofa mRNA, clone:UTR010043B06, expressed in uterus.
AK240140	inter-strand		chr18	12662380	12662700	+		chr18	12552210	12636631	-		-4	318/319	GT/AG	AK240140 Sus scrofa mRNA, clone:UTR010034E02, expressed in uterus.
AK350961	inter-strand		chr10	50714280	50888824	-		chr10	50587707	50612309	+		0	835/836	GT/AG	AK350961 Sus scrofa mRNA, clone:TCH010065H02, expressed in trachea.
AK350802	inter-strand		chr5	49162675	49163043	-		chr5	49138405	49139087	+		-4	368/369	GT/AG	AK350802 Sus scrofa mRNA, clone:TCH010033B01, expressed in trachea.
AK234144	inter-strand		chr10	50714280	50888820	-		chr10	50587707	50612309	+		0	836/837	GT/AG	AK234144 Sus scrofa mRNA, clone:OVR010012E03, expressed in ovary.
AK240123	inter-strand		chr4	115288914	115296718	+		chr4	115333947	115337379	-		-1	754/755	GT/AG	AK240123 Sus scrofa mRNA, clone:UTR010033A07, expressed in uterus.
HM537231	inter-strand		chr7	83773560	83774132	-		chr7	82647718	82668998	+		1	354/355	GT/TG	HM537231 Sus scrofa T cell receptor alpha mRNA, complete cds.
AK236823	inter-strand		chr1	97569385	97571654	-		chr1	97617776	97618523	+		-4	1098/1099	GT/AG	AK236823 Sus scrofa mRNA, clone:PBL010013E11, expressed in periphral blood mononuclear cell.
AK235199	inter-strand		chr15	112022285	112022977	-		chr15	112017410	112019829	+		-1	692/693	GT/AG	AK235199 Sus scrofa mRNA, clone:OVRM10057E11, expressed in ovary.
AF188490	inter-strand		chr6	42157125	42159850	+		chr6	42422307	42424836	-		-1	245/246	GT/AG	AF188490 Sus scrofa galanin-like peptide precursor, mRNA, complete cds.
X51977	inter-strand		chr8	119944339	119947101	-		chr8	119975602	119979584	+		-2	129/130	GT/AG	X51977 Pig mRNA for k-casein.
AK345762	inter-strand		chr10	29243293	29274990	-		chr10	29048299	29145831	+		-4	649/650	GT/AG	AK345762 Sus scrofa mRNA, clone:LNG010102G03, expressed in lung.
AY039112	inter-strand		chr1	33426752	33437104	-		chr1	33295251	33296758	+		-2	689/690	GT/AG	AY039112 Sus scrofa arginase I mRNA, complete cds.
AK236963	inter-strand		chr1	33426752	33445805	-		chr1	33295251	33296758	+		-2	650/651	GT/AG	AK236963 Sus scrofa mRNA, clone:PBL010059G06, expressed in periphral blood mononuclear cell.
AF193515	inter-strand		chr8	102291664	102610098	+		chr8	102678994	102679742	-		-1	1409/1410	GT/AG	AF193515 Sus scrofa calcineurin catalytic subunit delta isoform mRNA, complete cds.
AK235956	inter-strand		chr1	203830105	203830686	-		chr1	203745505	203756627	+		-5	580/581	GT/AG	AK235956 Sus scrofa mRNA, clone:OVRM10128H07, expressed in ovary.
AK350425	inter-strand		chr1	33426752	33436970	-		chr1	33295251	33296765	+		-2	544/545	GT/AG	AK350425 Sus scrofa mRNA, clone:SPL010060F03, expressed in spleen.
AK231027	inter-strand		chr1	124154198	124168069	-		chr1	124151162	124152209	+		-3	1124/1125	GT/AG	AK231027 Sus scrofa mRNA, clone:AMP010082G11, expressed in alveolar macrophage.
AK240430	inter-strand		chr15	28128188	28134140	+		chr15	28239376	28240133	-		-1	586/587	GT/AG	AK240430 Sus scrofa mRNA, clone:UTR010068G07, expressed in uterus.
AF203443	inter-strand		chr13	105455146	105456592	+		chr13	105493729	105503557	-		-3	389/390	GT/AG	AF203443 Sus scrofa CD80 protein precursor (CD80) mRNA, partial cds.
AK235590	inter-strand		chr8	102291619	102610098	+		chr8	102678981	102679742	-		-1	1453/1454	No availble	AK235590 Sus scrofa mRNA, clone:OVRM10095E11, expressed in ovary.
AB026121	inter-strand		chr13	105455129	105456592	+		chr13	105498401	105503557	-		-3	404/405	GT/AG	AB026121 Sus scrofa mRNA for CD80 protein precursor, complete cds.
AK231181	inter-strand		chr18	29876548	29876764	+		chr18	29708690	29747923	-		-1	223/224	GT/AG	AK231181 Sus scrofa mRNA, clone:ITT010010C08, expressed in intestine.
X12373	inter-strand		chr6	34049779	34054277	-		chr6	34090689	34100071	+		-4	962/963	GT/AG	X12373 Porcine mRNA for transforming growth factor-beta 1.
AK350033	inter-strand		chr8	119655831	119686716	-		chr8	119824491	119834615	+		-2	330/331	GT/AG	AK350033 Sus scrofa mRNA, clone:SMG010039H05, expressed in submaxillary gland.
AK350095	inter-strand		chr2	52786035	52792351	-		chr2	52944880	52948483	+		-3	927/928	GT/AG	AK350095 Sus scrofa mRNA, clone:SMG010075F09, expressed in submaxillary gland.
AK349447	inter-strand		chr12	45444418	45446311	-		chr12	45376927	45377717	+		-1	474/475	GT/AG	AK349447 Sus scrofa mRNA, clone:PTG010073H12, expressed in pituitary gland.
AK233402	inter-strand		chr2	54035706	54046639	+		chr2	53992343	54005262	-		-6	1116/1117	GT/AG	AK233402 Sus scrofa mRNA, clone:LVRM10139F08, expressed in liver.
AK240344	inter-strand		chr1	183890123	183894064	+		chr1	183790969	183791764	-		-3	341/342	GT/AG	AK240344 Sus scrofa mRNA, clone:UTR010056H01, expressed in uterus.
AK233409	inter-strand		chr12	45444418	45446305	-		chr12	45376927	45377717	+		-1	532/533	GT/AG	AK233409 Sus scrofa mRNA, clone:LVRM10142B09, expressed in liver.
AK348198	inter-strand		chr5	5846293	5849549	+		chr5	6521160	6521660	-		-1	527/528	GT/AG	AK348198 Sus scrofa mRNA, clone:OVRM10092C07, expressed in ovary.
AK236185	inter-strand		chr1	203830106	203830686	-		chr1	203736603	203756627	+		-2	580/581	GT/AG	AK236185 Sus scrofa mRNA, clone:OVRM10162A04, expressed in ovary.
AK240275	inter-strand		chr13	21771884	21772162	+		chr13	21697280	21705167	-		-1	278/279	GT/AG	AK240275 Sus scrofa mRNA, clone:UTR010049D10, expressed in uterus.
AK352189	inter-strand		chr1	183890126	183894064	+		chr1	183790969	183791764	-		-3	337/338	GT/AG	AK352189 Sus scrofa mRNA, clone:UTR010020G04, expressed in uterus.
AB038153	inter-strand		chr13	105455129	105456592	+		chr13	105496441	105503557	-		-3	404/405	GT/AG	AB038153 Sus scrofa mRNA for CD80 protein precursor, complete cds.
AK231067	inter-strand		chr7	71000040	71042368	+		chr7	70956125	70956820	-		-3	1207/1208	GT/AG	AK231067 Sus scrofa mRNA, clone:AMP010089B07, expressed in alveolar macrophage.
AF203442	inter-strand		chr13	105455146	105456592	+		chr13	105496439	105503557	-		-3	389/390	GT/AG	AF203442 Sus scrofa CD80 protein precursor (CD80) mRNA, complete cds.
AK233363	inter-strand		chr2	4107086	4108298	-		chr2	4101219	4104484	+		-7	541/542	GT/AG	AK233363 Sus scrofa mRNA, clone:LVRM10130A10, expressed in liver.
AK234630	inter-strand		chr1	183890081	183894064	+		chr1	183790969	183791764	-		-3	382/383	GT/AG	AK234630 Sus scrofa mRNA, clone:OVR010100D03, expressed in ovary.
X54975	inter-strand		chr8	119655831	119661608	-		chr8	119824491	119834615	+		-2	270/271	GT/AG	X54975 S.scrofa mRNA for alpha(s2)-casein.
AK351418	inter-strand		chr15	64230324	64234437	+		chr15	64216163	64222182	-		-3	1139/1140	GT/AG	AK351418 Sus scrofa mRNA, clone:THY010007A05, expressed in thymus.
AK233107	inter-strand		chr16	23348747	23399737	-		chr16	23268967	23278236	+		-2	2582/2583	GT/AG	AK233107 Sus scrofa mRNA, clone:LVRM10081E01, expressed in liver.
AF073474	inter-strand		chr10	26704923	26705090	-		chr10	26696158	26859818	+		0	167/168	GT/AG	AF073474 Sus scrofa fructose-1,6-bisphosphatase (fbp1) mRNA, partial cds.
AK232562	inter-strand		chr17	42394397	42796750	+		chr17	42778223	42779149	-		-2	241/242	CG/GC	AK232562 Sus scrofa mRNA, clone:LVR010074G06, expressed in liver.
AK348741	inter-strand		chr4	37128056	37132028	-		chr4	37036670	37037513	+		-2	396/397	GT/AG	AK348741 Sus scrofa mRNA, clone:PBL010011A01, expressed in peripheral blood mononuclear cells.
AK345152	inter-strand		chr4	37131762	37131992	-		chr4	37036670	37037513	+		-2	230/231	GT/AG	AK345152 Sus scrofa mRNA, clone:ITT010070E01, expressed in small intestine.
AK234761	inter-strand		chr4	37131762	37131955	-		chr4	37036670	37037513	+		-2	193/194	GT/AG	AK234761 Sus scrofa mRNA, clone:OVRM10014B07, expressed in ovary.
AK239166	inter-strand		chr4	37128056	37131992	-		chr4	37036670	37037513	+		-2	360/361	GT/AG	AK239166 Sus scrofa mRNA, clone:THY010069G01, expressed in thymus.
AY606803	inter-strand		chr5	64539063	64549142	-		chr5	64484120	64491279	+		-4	290/291	GT/AG	AY606803 Sus scrofa adiponectin receptor 2 mRNA, complete cds.
DQ333199	inter-strand		chr16	23348747	23399244	-		chr16	23268967	23278266	+		-2	2434/2435	GT/AG	DQ333199 Sus scrofa complement component C6 mRNA, complete cds.
AK237523	inter-strand		chr13	102870238	102879413	-		chr13	102904183	102917288	+		-1	584/585	GT/AG	AK237523 Sus scrofa mRNA, clone:SPL010056H03, expressed in spleen.
AK349835	inter-strand		chr13	57182067	57202350	-		chr13	57337812	57350683	+		-2	456/457	GT/AG	AK349835 Sus scrofa mRNA, clone:SKNB10068E02, expressed in skin.
AK238275	inter-strand		chr1	288312339	288333271	+		chr1	288232977	288402593	-		-2	342/343	GT/AG	AK238275 Sus scrofa mRNA, clone:TCH010072H09, expressed in trachea.
AK345226	inter-strand		chr6	79864162	79872325	+		chr6	79683428	79684302	-		-6	313/314	GT/AG	AK345226 Sus scrofa mRNA, clone:ITT010085F06, expressed in small intestine.
AK348236	inter-strand		chr12	17190935	17196563	-		chr12	17115693	17116575	+		-2	786/787	GT/AG	AK348236 Sus scrofa mRNA, clone:OVRM10103C11, expressed in ovary.
AK348526	inter-strand		chr12	17190935	17196566	-		chr12	17115693	17116575	+		-2	706/707	GT/AG	AK348526 Sus scrofa mRNA, clone:OVRM10192G10, expressed in ovary.
AK231240	inter-strand		chr6	79864025	79872325	+		chr6	79683428	79684302	-		-6	450/451	GT/AG	AK231240 Sus scrofa mRNA, clone:ITT010022C02, expressed in intestine.
AK240601	inter-strand		chr17	30134050	30174768	-		chr17	30207674	30248913	+		-1	2000/2001	GT/AG	AK240601 Sus scrofa mRNA, clone:UTR010105C04, expressed in uterus.
AK239535	inter-strand		chr7	54466657	54468877	+		chr7	54471494	54472344	-		-5	501/502	GT/AG	AK239535 Sus scrofa mRNA, clone:THY010111E02, expressed in thymus.
AK238967	inter-strand		chr1	136432151	136468522	-		chr1	136406654	136407540	+		-3	1301/1302	GT/AG	AK238967 Sus scrofa mRNA, clone:THY010052E09, expressed in thymus.
AK351553	inter-strand		chr1	136432151	136444437	-		chr1	136406654	136407540	+		-3	677/678	GT/AG	AK351553 Sus scrofa mRNA, clone:THY010034E04, expressed in thymus.
AK239265	inter-strand		chr1	136432151	136461925	-		chr1	136406654	136407540	+		-3	1082/1083	GT/AG	AK239265 Sus scrofa mRNA, clone:THY010087E03, expressed in thymus.
AK350392	inter-strand		chr17	30134050	30174767	-		chr17	30207674	30248913	+		-1	1414/1415	GT/AG	AK350392 Sus scrofa mRNA, clone:SPL010052D12, expressed in spleen.
FJ200453	inter-strand		chr3	44265800	44266027	-		chr3	44145883	44155831	+		-2	226/227	GT/AG	FJ200453 Sus scrofa NCK adaptor protein 2 isoform A (NCK2) mRNA, complete cds, alternatively spliced.
AK348092	inter-strand		chr17	30134050	30174767	-		chr17	30207674	30248913	+		-1	1414/1415	GT/AG	AK348092 Sus scrofa mRNA, clone:OVRM10063C10, expressed in ovary.
AK238519	inter-strand		chr10	63345641	63349010	+		chr10	63301539	63385185	-		0	367/368	GT/AG	AK238519 Sus scrofa mRNA, clone:TES010050E07, expressed in testis.
AY772411	inter-strand		chr9	106853687	106854058	+		chr9	107018882	107019794	-		-5	371/372	GT/AG	AY772411 Sus scrofa A1 adenosine receptor mRNA, complete cds.
AK351265	inter-strand		chr10	63345641	63349010	+		chr10	63301539	63385185	-		0	367/368	GT/AG	AK351265 Sus scrofa mRNA, clone:TES010059C11, expressed in testis.
AK349766	inter-strand		chr8	62796093	62805324	+		chr8	62869626	62917936	-		-1	440/441	GT/AG	AK349766 Sus scrofa mRNA, clone:SKNB10045F06, expressed in skin.
AK233451	inter-strand		chr5	21774710	21775217	-		chr5	21715237	21716146	+		-5	506/507	GT/AG	AK233451 Sus scrofa mRNA, clone:LVRM10150B01, expressed in liver.
AK351698	inter-strand		chr6	45284195	45298230	-		chr6	45548596	45551069	+		-4	233/234	No availble	AK351698 Sus scrofa mRNA, clone:THY010064G03, expressed in thymus.
AY609579	inter-strand		chr1	196203441	196203620	+		chr1	196026147	196034851	-		-1	180/181	No availble	AY609579 Sus scrofa clone Clu_196763.scr.msk.p1.Contig1, mRNA sequence.
AK233378	inter-strand		chr15	98272191	98286715	+		chr15	98366008	98372432	-		-2	1160/1161	GT/AG	AK233378 Sus scrofa mRNA, clone:LVRM10135F01, expressed in liver.
AY609820	inter-strand		chr5	55193831	55229938	-		chr5	55092664	55101799	+		-3	1127/1128	GT/AG	AY609820 Sus scrofa clone Clu_32744.scr.msk.p1.Contig1, mRNA sequence.
AY610089	inter-strand		chr6	106603896	106610429	+		chr6	106654101	106675954	-		0	377/378	GT/AG	AY610089 Sus scrofa clone Clu_6770.scr.msk.p1.Contig4, mRNA sequence.
AK238006	inter-strand		chr10	31677450	31692847	-		chr10	31713894	31732619	+		-2	1031/1032	GT/AG	AK238006 Sus scrofa mRNA, clone:TCH010027D01, expressed in trachea.
AY609900	inter-strand		chr17	42796538	42796750	+		chr17	42778217	42779149	-		-2	235/236	GT/AG	AY609900 Sus scrofa clone Clu_41000.scr.msk.p1.Contig1, mRNA sequence.
AK347904	inter-strand		chr1	246927964	246979953	-		chr1	247066767	247067684	+		-5	340/341	GT/CG	AK347904 Sus scrofa mRNA, clone:OVRM10015C12, expressed in ovary.
AM233751	inter-strand		chr14	103844485	103909543	+		chr14	103937800	103939277	-		0	1201/1202	GT/AG	AM233751 Sus scrofa mRNA for phosphatidylcholine:ceramide cholinephosphotransferase 1 (SMS1 gene).
AK236333	inter-strand		chr5	55193831	55230097	-		chr5	55092664	55101804	+		-3	1286/1287	GT/AG	AK236333 Sus scrofa mRNA, clone:OVRM10182F04, expressed in ovary.
AK238571	inter-strand		chr11	69502842	69503029	-		chr11	69608633	69636248	+		-2	266/267	GT/AG	AK238571 Sus scrofa mRNA, clone:TES010072F08, expressed in testis.
AK238727	inter-strand		chr7	97523527	97536570	-		chr7	97611827	97644623	+		-5	253/254	No availble	AK238727 Sus scrofa mRNA, clone:THY010021F06, expressed in thymus.
AK349262	inter-strand		chr15	48029040	48029453	+		chr15	47772577	47792002	-		-3	412/413	GT/AG	AK349262 Sus scrofa mRNA, clone:PTG010034D09, expressed in pituitary gland.
AF147881	inter-strand		chr4	99428935	99431039	+		chr4	99393596	99432018	-		0	458/459	GT/AG	AF147881 Sus scrofa IL-6 receptor alpha chain (IL-6Ralpha) mRNA, complete cds.
AK232726	inter-strand		chr17	42394397	42796750	+		chr17	42778223	42779149	-		-2	245/246	GT/AG	AK232726 Sus scrofa mRNA, clone:LVRM10014D07, expressed in liver.
AK346420	inter-strand		chr17	42394397	42796750	+		chr17	42778223	42779149	-		-2	240/241	GT/AG	AK346420 Sus scrofa mRNA, clone:LVRM10172H10, expressed in liver.
AK348034	inter-strand		chr3	116016707	116039055	-		chr3	115930079	115934945	+		-3	560/561	GT/AG	AK348034 Sus scrofa mRNA, clone:OVRM10046G01, expressed in ovary.
AK235408	inter-strand		chr17	42394397	42796750	+		chr17	42778223	42779149	-		-2	256/257	GT/AG	AK235408 Sus scrofa mRNA, clone:OVRM10077F12, expressed in ovary.
AK234929	inter-strand		chr17	53715394	53715622	-		chr17	53661048	53676281	+		-4	229/230	GT/AG	AK234929 Sus scrofa mRNA, clone:OVRM10032G08, expressed in ovary.
AK351074	inter-strand		chr17	53715394	53715610	-		chr17	53661048	53676281	+		-4	215/216	GT/AG	AK351074 Sus scrofa mRNA, clone:TCH010089E09, expressed in trachea.
AK345429	inter-strand		chr17	53715394	53715611	-		chr17	53661048	53676281	+		-4	217/218	GT/AG	AK345429 Sus scrofa mRNA, clone:LNG010027G04, expressed in lung.
AK237276	inter-strand		chr2	128439255	128449258	+		chr2	128526219	128542332	-		-3	297/298	AG/TT	AK237276 Sus scrofa mRNA, clone:SPL010019G12, expressed in spleen.
AK348434	inter-strand		chr14	147312507	147320458	+		chr14	147347390	147348566	-		-2	554/555	GT/AG	AK348434 Sus scrofa mRNA, clone:OVRM10162B06, expressed in ovary.
AK345698	inter-strand		chr17	53715394	53715610	-		chr17	53661048	53676281	+		-4	215/216	GT/AG	AK345698 Sus scrofa mRNA, clone:LNG010090A07, expressed in lung.
AK345637	inter-strand		chr17	53715394	53715611	-		chr17	53661048	53676281	+		-4	216/217	GT/AG	AK345637 Sus scrofa mRNA, clone:LNG010077F12, expressed in lung.
AK346039	inter-strand		chr17	53715394	53715610	-		chr17	53661048	53676278	+		-4	215/216	GT/AG	AK346039 Sus scrofa mRNA, clone:LVRM10014F07, expressed in liver.
AK345867	inter-strand		chr17	53715394	53715610	-		chr17	53661048	53676281	+		-4	215/216	GT/AG	AK345867 Sus scrofa mRNA, clone:LVR010037F02, expressed in liver.
AK348210	inter-strand		chr17	53715394	53715610	-		chr17	53661048	53676281	+		-4	215/216	GT/AG	AK348210 Sus scrofa mRNA, clone:OVRM10096A08, expressed in ovary.
AK348646	inter-strand		chr17	53715394	53715610	-		chr17	53661048	53676281	+		-4	215/216	GT/AG	AK348646 Sus scrofa mRNA, clone:OVRM10221H01, expressed in ovary.
AK351492	inter-strand		chr17	53715394	53715610	-		chr17	53661048	53676281	+		-4	215/216	GT/AG	AK351492 Sus scrofa mRNA, clone:THY010018H05, expressed in thymus.
AK347800	inter-strand		chr17	53715394	53715610	-		chr17	53661048	53676281	+		-4	216/217	GT/AG	AK347800 Sus scrofa mRNA, clone:OVR010100D12, expressed in ovary.
AK346511	inter-strand		chr17	53715394	53715610	-		chr17	53661048	53676281	+		-4	215/216	GT/AG	AK346511 Sus scrofa mRNA, clone:LVRM10208H11, expressed in liver.
AK351974	inter-strand		chr17	53715394	53715610	-		chr17	53661048	53676281	+		-4	219/220	GT/AG	AK351974 Sus scrofa mRNA, clone:THY010118G01, expressed in thymus.
AK239701	inter-strand		chr12	23806169	23806481	+		chr12	23968890	23969848	-		4	314/315	CT/GC	AK239701 Sus scrofa mRNA, clone:THY010124F04, expressed in thymus.
AK345530	inter-strand		chr13	16164532	16164743	+		chr13	16094009	16105504	-		-1	211/212	GT/AG	AK345530 Sus scrofa mRNA, clone:LNG010048A11, expressed in lung.
AK345644	inter-strand		chr17	53715394	53715610	-		chr17	53661048	53676281	+		-4	215/216	GT/AG	AK345644 Sus scrofa mRNA, clone:LNG010078F01, expressed in lung.
AK239791	inter-strand		chr13	16164529	16164743	+		chr13	16094009	16105504	-		-1	214/215	GT/AG	AK239791 Sus scrofa mRNA, clone:THY010204H11, expressed in thymus.
AK348140	inter-strand		chr17	53715394	53715610	-		chr17	53661048	53676281	+		-4	215/216	GT/AG	AK348140 Sus scrofa mRNA, clone:OVRM10076C08, expressed in ovary.
AK346168	inter-strand		chr6	3150366	3150568	+		chr6	2921152	2937617	-		-1	201/202	GT/AG	AK346168 Sus scrofa mRNA, clone:LVRM10086B06, expressed in liver.
AK234481	inter-strand		chr6	3150300	3150568	+		chr6	2921152	2937617	-		-1	267/268	GT/AG	AK234481 Sus scrofa mRNA, clone:OVR010069F02, expressed in ovary.
AK345732	inter-strand		chr2	128439298	128449258	+		chr2	128526210	128542332	-		-3	252/253	AG/TT	AK345732 Sus scrofa mRNA, clone:LNG010096E04, expressed in lung.
AK347452	inter-strand		chr6	117816256	117911691	-		chr6	117835647	117850325	+		-2	1577/1578	GT/AG	AK347452 Sus scrofa mRNA, clone:OVR010034E03, expressed in ovary.
AK239073	inter-strand		chr12	23969612	23969848	-		chr12	23813840	23819334	+		-2	234/235	GT/AG	AK239073 Sus scrofa mRNA, clone:THY010061B02, expressed in thymus.
S82664	inter-strand		chr15	126161393	126173394	-		chr15	126285087	126305225	+		-1	500/501	GT/AG	S82664 S-antigen=photoreceptor protein/alleged cGMP phosphodiesterase activation modulator [swine, retina, mRNA Partial, 1490 nt].
AK240589	inter-strand		chr6	70979432	71027411	+		chr6	71088652	71098689	-		-1	421/422	GT/AG	AK240589 Sus scrofa mRNA, clone:UTR010103B06, expressed in uterus.
AK233435	inter-strand		chr10	26704923	26705226	-		chr10	26696158	26859956	+		0	303/304	GT/AG	AK233435 Sus scrofa mRNA, clone:LVRM10148B01, expressed in liver.
AK348619	inter-strand		chr15	90220262	90220475	-		chr15	90387744	90388722	+		-2	213/214	GT/AG	AK348619 Sus scrofa mRNA, clone:OVRM10214C01, expressed in ovary.
AK231713	inter-strand		chr7	71023409	71042368	+		chr7	70955841	70956820	-		-3	477/478	GT/AG	AK231713 Sus scrofa mRNA, clone:LNG010014G02, expressed in lung.
AK239326	inter-strand		chr2	52483868	52495563	-		chr2	52512575	52516312	+		-3	983/984	GT/AG	AK239326 Sus scrofa mRNA, clone:THY010093C08, expressed in thymus.
AK345536	inter-strand		chr2	52483868	52489679	-		chr2	52512575	52516312	+		-3	531/532	GT/AG	AK345536 Sus scrofa mRNA, clone:LNG010048G11, expressed in lung.
AK343654	inter-strand		chr13	21682758	21705166	-		chr13	21625819	21626897	+		-5	1426/1427	GC/AG	AK343654 Sus scrofa mRNA, clone:AMP010008H07, expressed in alveolar macrophages.
AK352306	inter-strand		chr2	52483868	52547479	-		chr2	52512575	52516312	+		-3	2259/2260	GT/AG	AK352306 Sus scrofa mRNA, clone:UTR010046D04, expressed in uterus.
AK232631	inter-strand		chr9	6290713	6291901	+		chr9	6306938	6308208	-		-4	209/210	GT/AG	AK232631 Sus scrofa mRNA, clone:LVR010102D03, expressed in liver.
AK347713	inter-strand		chr13	59308148	59314427	-		chr13	59196108	59279489	+		-2	495/496	GT/AG	AK347713 Sus scrofa mRNA, clone:OVR010079E02, expressed in ovary.
AK346663	inter-strand		chr13	59308148	59314461	-		chr13	59196108	59279489	+		-2	529/530	GT/AG	AK346663 Sus scrofa mRNA, clone:MLN010033E01, expressed in mesenteric lymph nodes.
AK236353	inter-strand		chr5	32484078	32488992	-		chr5	32505573	32518426	+		-3	399/400	GT/AG	AK236353 Sus scrofa mRNA, clone:OVRM10184E02, expressed in ovary.
AK343330	inter-strand		chr9	6290605	6291901	+		chr9	6306936	6308208	-		-4	420/421	GT/AG	AK343330 Sus scrofa mRNA, clone:ADR010038F11, expressed in adrenal gland.
AK236612	inter-strand		chr9	6290446	6291901	+		chr9	6306933	6308208	-		-4	356/357	GT/AG	AK236612 Sus scrofa mRNA, clone:OVRM10208B09, expressed in ovary.
AK350404	inter-strand		chr2	62306577	62323620	-		chr2	62383337	62384320	+		-2	1796/1797	CT/CC	AK350404 Sus scrofa mRNA, clone:SPL010056B09, expressed in spleen.
AK350318	inter-strand		chr18	50848840	50849028	-		chr18	50988316	51089714	+		-1	199/200	GT/AG	AK350318 Sus scrofa mRNA, clone:SPL010032B09, expressed in spleen.
AK232995	inter-strand		chr16	23348747	23399659	-		chr16	23268967	23278420	+		-2	2397/2398	GT/AG	AK232995 Sus scrofa mRNA, clone:LVRM10065B02, expressed in liver.
AF141371	inter-strand		chr2	131695630	131696709	+		chr2	131601521	131630602	-		-2	1079/1080	GT/AG	AF141371 Sus scrofa glucocorticoid receptor mRNA, partial cds.
AJ296022	inter-strand		chr2	131695630	131696709	+		chr2	131601521	131630602	-		-2	1079/1080	GT/AG	AJ296022 Sus scrofa partial mRNA for glucocorticoid receptor (no gene).
AK232925	inter-strand		chr15	98561687	98565825	-		chr15	98477986	98494038	+		-1	676/677	GT/AG	AK232925 Sus scrofa mRNA, clone:LVRM10051D01, expressed in liver.
AK236623	inter-strand		chr15	28082841	28084656	+		chr15	28177111	28181716	-		-2	320/321	GT/AG	AK236623 Sus scrofa mRNA, clone:OVRM10209A03, expressed in ovary.
AK348360	inter-strand		chr17	53715394	53715610	-		chr17	53661048	53662078	+		-4	215/216	GT/AG	AK348360 Sus scrofa mRNA, clone:OVRM10140G06, expressed in ovary.
AK345941	inter-strand		chr17	53715394	53715610	-		chr17	53661048	53662078	+		-4	215/216	GT/AG	AK345941 Sus scrofa mRNA, clone:LVR010063C06, expressed in liver.
AK352212	inter-strand		chr17	53715394	53715610	-		chr17	53661048	53662078	+		-4	215/216	GT/AG	AK352212 Sus scrofa mRNA, clone:UTR010026H09, expressed in uterus.
AK236969	inter-strand		chr13	59308148	59314391	-		chr13	59196108	59279521	+		-2	459/460	GT/AG	AK236969 Sus scrofa mRNA, clone:PBL010060C05, expressed in periphral blood mononuclear cell.
AK230953	inter-strand		chr13	105455120	105456592	+		chr13	105502523	105503557	-		-3	413/414	GT/AG	AK230953 Sus scrofa mRNA, clone:AMP010068D06, expressed in alveolar macrophage.
AK345238	inter-strand		chr17	42520661	42525282	-		chr17	42465491	42473148	+		-2	343/344	GT/AG	AK345238 Sus scrofa mRNA, clone:ITT010088E02, expressed in small intestine.
AK349176	inter-strand		chr8	2449981	2454914	-		chr8	2376427	2378614	+		-2	429/430	GC/AG	AK349176 Sus scrofa mRNA, clone:PTG010016B08, expressed in pituitary gland.
AK239346	inter-strand		chr15	129916942	129934568	-		chr15	130098413	130116321	+		-2	347/348	No availble	AK239346 Sus scrofa mRNA, clone:THY010095A05, expressed in thymus.
AK345292	inter-strand		chr16	61171926	61173632	+		chr16	61072834	61097808	-		-2	410/411	GT/AG	AK345292 Sus scrofa mRNA, clone:ITT010100B08, expressed in small intestine.
AF028007	inter-strand		chr3	105273083	105282278	-		chr3	105193669	105205361	+		-3	258/259	GT/AG	AF028007 Sus scrofa long-chain 3-ketoacyl-CoA thiolase (LCTHIO) mRNA, nuclear gene encoding mitochondrial protein, complete cds.
AK231466	inter-strand		chr7	83793958	83809515	-		chr7	82620957	82668998	+		2	401/402	GT/AG	AK231466 Sus scrofa mRNA, clone:ITT010074D08, expressed in intestine.
AK240403	inter-strand		chr16	61171931	61173632	+		chr16	61072834	61097808	-		-2	407/408	GT/AG	AK240403 Sus scrofa mRNA, clone:UTR010064B06, expressed in uterus.
AK346264	inter-strand		chr9	38457547	38471978	-		chr9	38575892	38583357	+		-4	961/962	GT/AG	AK346264 Sus scrofa mRNA, clone:LVRM10123G12, expressed in liver.
AK236524	inter-strand		chr3	96861695	96878402	+		chr3	96801406	96808830	-		0	904/905	GT/AG	AK236524 Sus scrofa mRNA, clone:OVRM10200B01, expressed in ovary.
AK235823	inter-strand		chr12	23969612	23969848	-		chr12	23813840	23819334	+		-2	240/241	GT/AG	AK235823 Sus scrofa mRNA, clone:OVRM10118E10, expressed in ovary.
AK345223	inter-strand		chr7	83612957	83613531	-		chr7	82626636	82668998	+		0	388/389	GC/AG	AK345223 Sus scrofa mRNA, clone:ITT010085C01, expressed in small intestine.
AK239114	inter-strand		chr7	83813911	83814538	-		chr7	82654252	82668998	+		6	520/521	No availble	AK239114 Sus scrofa mRNA, clone:THY010064D05, expressed in thymus.
AK237402	inter-strand		chr9	98730794	98821089	-		chr9	98660020	98661098	+		-2	290/291	GT/AG	AK237402 Sus scrofa mRNA, clone:SPL010036F07, expressed in spleen.
AK351645	inter-strand		chr5	93432899	93447898	+		chr5	93367450	93368425	-		0	257/258	No availble	AK351645 Sus scrofa mRNA, clone:THY010053H05, expressed in thymus.
AK232149	inter-strand		chr9	74091186	74133977	+		chr9	73780773	73818829	-		-4	741/742	GT/AG	AK232149 Sus scrofa mRNA, clone:LNG010090C05, expressed in lung.
GU391030	inter-strand		chr9	6293229	6303491	-		chr9	6292373	6325495	+		-6	2677/2678	GT/AG	GU391030 Sus scrofa SH2 domain-containing inositol-5'-phosphatase 2 (SHIP2) mRNA, complete cds.
AK238334	inter-strand		chr10	25036960	25058033	-		chr10	25218795	25236037	+		-2	369/370	GT/AG	AK238334 Sus scrofa mRNA, clone:TCH010085F01, expressed in trachea.
AK231122	inter-strand		chr5	14944077	14974544	+		chr5	15007643	15027700	-		-1	512/513	GT/AG	AK231122 Sus scrofa mRNA, clone:AMP010096D05, expressed in alveolar macrophage.
AK232193	inter-strand		chr9	74091186	74133977	+		chr9	73780773	73818829	-		-4	741/742	GT/AG	AK232193 Sus scrofa mRNA, clone:LNG010100D12, expressed in lung.
AK349381	inter-strand		chr6	62712248	62712612	+		chr6	62668387	62674657	-		-5	364/365	GT/AG	AK349381 Sus scrofa mRNA, clone:PTG010059D07, expressed in pituitary gland.
AK235393	inter-strand		chr7	54466658	54468877	+		chr7	54470060	54472344	-		-5	500/501	GT/AG	AK235393 Sus scrofa mRNA, clone:OVRM10076A04, expressed in ovary.
AK347219	inter-strand		chr1	203500539	203554929	+		chr1	203612678	203646096	-		-3	711/712	GT/AG	AK347219 Sus scrofa mRNA, clone:MLTL10059H09, expressed in longissimus.
AK232320	inter-strand		chr6	6796774	6932608	-		chr6	6219325	6220448	+		-6	1185/1186	GT/AG	AK232320 Sus scrofa mRNA, clone:LVR010018H02, expressed in liver.
AK344923	inter-strand		chr9	109898255	110102328	+		chr9	110058707	110077836	-		-2	991/992	GT/AG	AK344923 Sus scrofa mRNA, clone:ITT010015A04, expressed in small intestine.
AK351113	inter-strand		chr8	116819957	116824350	-		chr8	116827779	116828905	+		0	611/612	GT/AG	AK351113 Sus scrofa mRNA, clone:TCH010100C05, expressed in trachea.
EF576922	inter-strand		chr1	145975273	145988364	-		chr1	146047193	146086377	+		-2	258/259	GT/AG	EF576922 Sus scrofa myocyte enhancer factor 2A protein variant 1 (MEF2A) mRNA, complete cds.
AK349165	inter-strand		chr2	71593331	71593607	-		chr2	71643762	71714273	+		-1	276/277	GT/AG	AK349165 Sus scrofa mRNA, clone:PTG010013H09, expressed in pituitary gland.
AK350836	inter-strand		chr8	37729395	37729874	+		chr8	37643716	37660289	-		-3	477/478	GT/AG	AK350836 Sus scrofa mRNA, clone:TCH010039H05, expressed in trachea.
DQ853416	inter-strand		chr7	104459517	104499623	+		chr7	104516139	104559908	-		-1	538/539	GT/AG	DQ853416 Sus scrofa presenilin 1 (PSEN1) mRNA, complete cds.
AK345780	inter-strand		chrX	47936211	47946892	+		chrX	47869408	47880372	-		-1	273/274	GT/AG	AK345780 Sus scrofa mRNA, clone:LNG010106G09, expressed in lung.
AK231555	inter-strand		chr13	112547451	112547756	+		chr13	112562428	112606368	-		-3	303/304	GT/AG	AK231555 Sus scrofa mRNA, clone:ITT010093B09, expressed in intestine.
AK231426	inter-strand		chr2	57256424	57261399	+		chr2	57306946	57311218	-		-1	715/716	GT/AG	AK231426 Sus scrofa mRNA, clone:ITT010060E10, expressed in intestine.
AK343478	inter-strand		chr14	147312507	147320458	+		chr14	147347390	147348566	-		-2	554/555	GT/AG	AK343478 Sus scrofa mRNA, clone:ADR010075H06, expressed in adrenal gland.
AK231655	inter-strand		chr5	8002669	8011125	-		chr5	7994578	7995764	+		-4	325/326	GT/AG	AK231655 Sus scrofa mRNA, clone:LNG010005D01, expressed in lung.
AK350979	inter-strand		chr8	34066940	34082839	-		chr8	34020758	34035592	+		-4	667/668	GT/AG	AK350979 Sus scrofa mRNA, clone:TCH010069H07, expressed in trachea.
AK235476	inter-strand		chrX	47936273	47946892	+		chrX	47869408	47880372	-		-1	901/902	GT/AG	AK235476 Sus scrofa mRNA, clone:OVRM10085F08, expressed in ovary.
AK236834	inter-strand		chr14	78222959	78223320	+		chr14	78123570	78132826	-		6	369/370	GT/AG	AK236834 Sus scrofa mRNA, clone:PBL010019G06, expressed in periphral blood mononuclear cell.
AK231318	inter-strand		chr5	8002669	8011130	-		chr5	7994578	7995768	+		-4	324/325	GT/AG	AK231318 Sus scrofa mRNA, clone:ITT010035H06, expressed in intestine.
AK346646	inter-strand		chr5	8002669	8011156	-		chr5	7994578	7995772	+		-4	352/353	GT/AG	AK346646 Sus scrofa mRNA, clone:MLN010029E10, expressed in mesenteric lymph nodes.
AK231250	inter-strand		chr5	8002669	8011123	-		chr5	7994578	7995772	+		-4	361/362	GT/AG	AK231250 Sus scrofa mRNA, clone:ITT010024B11, expressed in intestine.
AK347311	inter-strand		chr5	8002669	8011178	-		chr5	7994578	7995772	+		-4	374/375	GT/AG	AK347311 Sus scrofa mRNA, clone:OVR010006G11, expressed in ovary.
AK343294	inter-strand		chr5	8002669	8004412	-		chr5	7994578	7995772	+		-4	384/385	GT/AG	AK343294 Sus scrofa mRNA, clone:ADR010028F01, expressed in adrenal gland.
AK347566	inter-strand		chr15	81703951	81704296	+		chr15	81643529	81734301	-		-7	341/342	GT/AG	AK347566 Sus scrofa mRNA, clone:OVR010058A01, expressed in ovary.
AK347874	inter-strand		chr3	105247965	105266303	+		chr3	105132100	105147795	-		-3	321/322	GT/AG	AK347874 Sus scrofa mRNA, clone:OVRM10008G10, expressed in ovary.
EU421950	inter-strand		chr14	42448535	42462287	-		chr14	42650149	42652299	+		-6	254/255	GT/AG	EU421950 Sus scrofa chemokine-like receptor 1 mRNA, complete cds.
Z19538	inter-strand		chr2	52210543	52212851	+		chr2	52229242	52231578	-		-2	253/254	GT/AG	Z19538 S.scrofa h1-calponin cDNA.
AK239617	inter-strand		chr1	134378211	134379035	+		chr1	134408447	134414997	-		-9	313/314	GT/AG	AK239617 Sus scrofa mRNA, clone:THY010116G03, expressed in thymus.
AK233462	inter-strand		chr9	51220101	51220323	+		chr9	51083634	51251253	-		-1	221/222	GT/AG	AK233462 Sus scrofa mRNA, clone:LVRM10152C10, expressed in liver.
AK238340	inter-strand		chr1	131752610	131755907	+		chr1	131676592	131732406	-		-2	488/489	GT/AG	AK238340 Sus scrofa mRNA, clone:TCH010086G08, expressed in trachea.
AK345513	inter-strand		chrX	47936324	47946894	+		chrX	47869408	47887198	-		-3	596/597	GT/AG	AK345513 Sus scrofa mRNA, clone:LNG010044H09, expressed in lung.
AK233826	inter-strand		chr5	8002669	8011089	-		chr5	7994578	7995772	+		-4	285/286	GT/AG	AK233826 Sus scrofa mRNA, clone:MLN010042F10, expressed in mesenteric lymph node.
AK230857	inter-strand		chr15	5729856	5789925	+		chr15	5614028	5653187	-		-3	837/838	GT/AG	AK230857 Sus scrofa mRNA, clone:AMP010054C01, expressed in alveolar macrophage.
AY609727	inter-strand		chr1	131752091	131755907	+		chr1	131676587	131732406	-		-2	516/517	GT/AG	AY609727 Sus scrofa clone Clu_27914.scr.msk.p1.Contig1, mRNA sequence.
AK232817	inter-strand		chr1	131752610	131755907	+		chr1	131676592	131732406	-		-2	510/511	GT/AG	AK232817 Sus scrofa mRNA, clone:LVRM10032D09, expressed in liver.
AK344620	inter-strand		chr15	75356455	75364499	-		chr15	75296042	75299736	+		-4	557/558	GT/AG	AK344620 Sus scrofa mRNA, clone:DCI010087D05, expressed in dendritic cells (immature).
AK236645	inter-strand		chr4	39659967	39673329	+		chr4	39387061	39417589	-		-2	332/333	No availble	AK236645 Sus scrofa mRNA, clone:OVRM10211D06, expressed in ovary.
AK233582	inter-strand		chr1	131752610	131755907	+		chr1	131676592	131732406	-		-2	496/497	GT/AG	AK233582 Sus scrofa mRNA, clone:LVRM10178H07, expressed in liver.
GQ368239	inter-strand		chr1	282904987	282905242	-		chr1	283197943	283204930	+		-2	255/256	GT/AG	GQ368239 Sus scrofa solute carrier family 25 member 25 (SLC25A25) mRNA, complete cds.
AK230555	inter-strand		chr1	17368257	17374657	-		chr1	17312193	17397251	+		-2	838/839	GT/AG	AK230555 Sus scrofa mRNA, clone:AMP010009D12, expressed in alveolar macrophage.
AK349538	inter-strand		chr15	13023282	13374156	-		chr15	12896033	12976052	+		-2	1128/1129	GT/AG	AK349538 Sus scrofa mRNA, clone:PTG010099D02, expressed in pituitary gland.
AK236049	inter-strand		chr5	50033331	50038616	+		chr5	50063603	50076264	-		-3	536/537	GT/AG	AK236049 Sus scrofa mRNA, clone:OVRM10148B01, expressed in ovary.
EF576923	inter-strand		chr1	145975272	145988364	-		chr1	146047383	146086377	+		-10	258/259	GT/AG	EF576923 Sus scrofa myocyte enhancer factor 2A protein variant 2 (MEF2A) mRNA, complete cds.
AY683049	inter-strand		chr15	28082863	28084656	+		chr15	28176874	28181716	-		-2	297/298	GT/AG	AY683049 Sus scrofa proliferation-related Ki-67 antigen (MKI67) mRNA, complete cds.
AK345776	inter-strand		chr15	28082851	28084656	+		chr15	28176861	28181716	-		-2	309/310	GT/AG	AK345776 Sus scrofa mRNA, clone:LNG010106A12, expressed in lung.
AK346334	inter-strand		chr14	41114971	41125267	+		chr14	41087812	41094315	-		-6	364/365	GT/AG	AK346334 Sus scrofa mRNA, clone:LVRM10144C01, expressed in liver.
AK232798	inter-strand		chr1	191030466	191069958	+		chr1	190994084	191012617	-		-3	671/672	GT/AG	AK232798 Sus scrofa mRNA, clone:LVRM10028H06, expressed in liver.
AK344884	inter-strand		chr6	106603916	106610429	+		chr6	106389850	106675954	-		0	357/358	GT/AG	AK344884 Sus scrofa mRNA, clone:ITT010007E04, expressed in small intestine.
AK349501	inter-strand		chr1	29048695	29049804	+		chr1	28878029	28941310	-		-5	1109/1110	GT/AG	AK349501 Sus scrofa mRNA, clone:PTG010087E10, expressed in pituitary gland.
AY533021	inter-strand		chr15	98495499	98495903	-		chr15	98529834	98557444	+		-3	403/404	GT/AG	AY533021 Sus scrofa cellular FLICE-like inhibitory protein long form mRNA, complete cds.
AK352032	inter-strand		chr18	7783366	7786855	-		chr18	7726852	7728096	+		-2	548/549	GT/AG	AK352032 Sus scrofa mRNA, clone:THY010126B11, expressed in thymus.
AK236995	inter-strand		chr3	96136163	96151274	-		chr3	96160781	96181399	+		-2	939/940	No availble	AK236995 Sus scrofa mRNA, clone:PBL010068D11, expressed in periphral blood mononuclear cell.
AK236268	inter-strand		chr3	66305639	66308284	+		chr3	66282004	66284926	-		-3	556/557	GT/AG	AK236268 Sus scrofa mRNA, clone:OVRM10170F07, expressed in ovary.
AK236445	inter-strand		chr2	74129101	74129413	-		chr2	74193472	74336073	+		0	318/319	GT/AG	AK236445 Sus scrofa mRNA, clone:OVRM10193D01, expressed in ovary.
AB104654	inter-strand		chr3	96136163	96151267	-		chr3	96160781	96181424	+		-2	934/935	No availble	AB104654 Sus scrofa PKR mRNA for double stranded RNA-dependent protein kinase, complete cds.
AK234617	inter-strand		chr3	15320903	15324779	-		chr3	15339530	15342144	+		-1	473/474	GT/AG	AK234617 Sus scrofa mRNA, clone:OVR010097B07, expressed in ovary.
EF174191	inter-strand		chr9	128533583	128541815	+		chr9	128481806	128506677	-		-5	408/409	GT/AG	EF174191 Sus scrofa Grb10 splice variant 1 mRNA, complete cds, alternatively spliced.
AK238631	inter-strand		chr1	266897612	266979679	+		chr1	266950460	266958102	-		-2	1282/1283	GT/AG	AK238631 Sus scrofa mRNA, clone:THY010009C06, expressed in thymus.
AK348977	inter-strand		chr1	53193365	53193707	-		chr1	53243219	53352501	+		-4	340/341	GT/AG	AK348977 Sus scrofa mRNA, clone:PBL010083B10, expressed in peripheral blood mononuclear cells.
AK233000	inter-strand		chr6	37120364	37131985	-		chr6	37158697	37170436	+		-1	268/269	No availble	AK233000 Sus scrofa mRNA, clone:LVRM10065H01, expressed in liver.
DQ008578	inter-strand		chr8	38671728	38709221	+		chr8	38851316	38869132	-		-4	506/507	GT/AG	DQ008578 Sus scrofa soluble guanylate cyclase 1 beta 3 (Gucy1b3) mRNA, complete cds.
AK344689	inter-strand		chr13	26814256	26830019	+		chr13	26796463	26807385	-		-3	1851/1852	GT/AG	AK344689 Sus scrofa mRNA, clone:DCI010109C06, expressed in dendritic cells (immature).
AK344073	inter-strand		chr9	46086548	46086801	-		chr9	46152244	46173777	+		-6	250/251	GT/AG	AK344073 Sus scrofa mRNA, clone:BKFL10028B04, expressed in back fat.
AY639873	inter-strand		chr13	84414801	84419205	-		chr13	84368645	84376136	+		-2	293/294	GT/AG	AY639873 Sus scrofa TNF-related apoptosis-inducing ligand (TRAIL) mRNA, complete cds.
AK232043	inter-strand		chr11	15889262	15895528	-		chr11	15970507	15981790	+		-2	403/404	GT/AG	AK232043 Sus scrofa mRNA, clone:LNG010069E09, expressed in lung.
AK349378	inter-strand		chr13	89442761	89513710	-		chr13	89535482	89574491	+		-2	1426/1427	GT/AG	AK349378 Sus scrofa mRNA, clone:PTG010058H06, expressed in pituitary gland.
AK235181	inter-strand		chr13	126725595	126726676	-		chr13	126821444	127009383	+		-4	1080/1081	GT/AG	AK235181 Sus scrofa mRNA, clone:OVRM10056A05, expressed in ovary.
AK349455	inter-strand		chr7	66029942	66087110	+		chr7	66112735	66115880	-		-1	1056/1057	GT/AG	AK349455 Sus scrofa mRNA, clone:PTG010075G03, expressed in pituitary gland.
AK230918	inter-strand		chr7	71000057	71042368	+		chr7	70955412	70956820	-		-3	974/975	GT/AG	AK230918 Sus scrofa mRNA, clone:AMP010064D06, expressed in alveolar macrophage.
AK344503	inter-strand		chr2	117300873	117304003	-		chr2	117404138	117445469	+		0	319/320	GT/AG	AK344503 Sus scrofa mRNA, clone:DCI010065F03, expressed in dendritic cells (immature).
AK235549	inter-strand		chr2	74129101	74129398	-		chr2	74193472	74194899	+		0	303/304	GT/AG	AK235549 Sus scrofa mRNA, clone:OVRM10092F09, expressed in ovary.
AK348644	inter-strand		chr14	39012747	39044187	-		chr14	39086172	39095428	+		-4	342/343	GT/AG	AK348644 Sus scrofa mRNA, clone:OVRM10220H12, expressed in ovary.
AK235882	inter-strand		chr1	33426752	33436970	-		chr1	33295251	33297484	+		-2	544/545	GT/AG	AK235882 Sus scrofa mRNA, clone:OVRM10122E09, expressed in ovary.
EU587017	inter-strand		chr3	89588821	89599553	+		chr3	89536760	89563048	-		-7	1014/1015	GT/AG	EU587017 Sus scrofa solute carrier family 3 member 1 (SLC3A1) mRNA, complete cds.
AY094061	inter-strand		chr11	15207824	15208507	-		chr11	15079672	15081585	+		-2	683/684	GT/AG	AY094061 Sus scrofa forkhead/winged helix transcription factor FOXO1a (foxo1a) mRNA, complete cds.
AK343588	inter-strand		chr8	25619224	25619636	-		chr8	25458001	25474956	+		-1	411/412	GT/AG	AK343588 Sus scrofa mRNA, clone:ADR010099C10, expressed in adrenal gland.
AB499815	inter-strand		chr15	98561687	98565825	-		chr15	98477986	98493902	+		-1	720/721	GT/AG	AB499815 Sus scrofa CASP10 mRNA for caspase 10, complete cds.
AK230841	inter-strand		chr1	280841692	280844677	-		chr1	280855082	280876078	+		-3	438/439	GT/AG	AK230841 Sus scrofa mRNA, clone:AMP010052B08, expressed in alveolar macrophage.
AK235394	inter-strand		chr9	116028208	116038752	+		chr9	115936333	115937807	-		-4	1021/1022	GT/AG	AK235394 Sus scrofa mRNA, clone:OVRM10076C05, expressed in ovary.
AK351313	inter-strand		chr13	26102662	26107666	-		chr13	26218147	26219885	+		-5	277/278	GT/AG	AK351313 Sus scrofa mRNA, clone:TES010079E06, expressed in testis.
EU753851	inter-strand		chr1	117325297	117443558	+		chr1	117375204	117514375	-		-2	735/736	GT/AG	EU753851 Sus scrofa disintegrin and metallopeptidase domain 10 (ADAM10) mRNA, complete cds.
AK344661	inter-strand		chr10	47171047	47190965	+		chr10	47209918	47254611	-		-3	881/882	GT/AG	AK344661 Sus scrofa mRNA, clone:DCI010099A04, expressed in dendritic cells (immature).
AK350412	inter-strand		chr13	26091787	26107639	-		chr13	26218149	26219885	+		-3	336/337	No availble	AK350412 Sus scrofa mRNA, clone:SPL010058D01, expressed in spleen.
AK349795	inter-strand		chr2	1381172	1382803	+		chr2	1417772	1420165	-		-3	410/411	GT/AG	AK349795 Sus scrofa mRNA, clone:SKNB10054C11, expressed in skin.
AK349310	inter-strand		chrX	97799215	97995541	+		chrX	98035652	98048543	-		-3	826/827	GT/AG	AK349310 Sus scrofa mRNA, clone:PTG010044H12, expressed in pituitary gland.
AK343474	inter-strand		chrX	97799325	97995541	+		chrX	98035652	98048543	-		-3	879/880	GT/AG	AK343474 Sus scrofa mRNA, clone:ADR010075F02, expressed in adrenal gland.
AK350010	inter-strand		chr2	77370218	77370776	-		chr2	77488929	77541762	+		-5	344/345	GT/AG	AK350010 Sus scrofa mRNA, clone:SMG010031B10, expressed in submaxillary gland.
AF216651	inter-strand		chr1	231177850	231182915	-		chr1	231248763	231271898	+		-2	642/643	GT/AG	AF216651 Sus scrofa doublesex and mab-3 related transcription factor 1 (DMRT-1) mRNA, complete cds.
AK347283	inter-strand		chr4	115292993	115296718	+		chr4	115332976	115337379	-		-1	505/506	GT/AG	AK347283 Sus scrofa mRNA, clone:OVR010003C01, expressed in ovary.
AK349193	inter-strand		chr12	54354860	54373746	+		chr12	54416928	54420398	-		-3	1575/1576	GT/AG	AK349193 Sus scrofa mRNA, clone:PTG010020G11, expressed in pituitary gland.
AK236366	inter-strand		chr1	116561174	116669901	+		chr1	116711868	116718863	-		-2	658/659	GT/AG	AK236366 Sus scrofa mRNA, clone:OVRM10185G08, expressed in ovary.
AK235187	inter-strand		chr1	263190471	263223249	-		chr1	263039645	263071414	+		-1	1424/1425	GT/AG	AK235187 Sus scrofa mRNA, clone:OVRM10056D11, expressed in ovary.
EU082069	inter-strand		chr17	33455257	33467203	-		chr17	33616601	33618161	+		-10	1198/1199	GT/AG	EU082069 Sus scrofa virus-induced signaling adapter (VISA) mRNA, complete cds.
AK343482	inter-strand		chr3	94763230	94780512	+		chr3	94685778	94726414	-		-4	659/660	GT/AG	AK343482 Sus scrofa mRNA, clone:ADR010077A09, expressed in adrenal gland.
AK345255	inter-strand		chr1	280863135	280881649	+		chr1	280927954	280938343	-		-1	1224/1225	GT/AG	AK345255 Sus scrofa mRNA, clone:ITT010092A11, expressed in small intestine.
FJ436397	inter-strand		chrX	47613952	47614283	+		chrX	47461236	47513887	-		0	331/332	GT/AG	FJ436397 Sus scrofa 6-phosphofructo-2-kinase/fructose-2,6-biphosphatase 1 (PFKFB1) mRNA, complete cds.
AK351793	inter-strand		chr6	29291670	29303565	-		chr6	29095560	29100487	+		-4	672/673	GT/AG	AK351793 Sus scrofa mRNA, clone:THY010088D02, expressed in thymus.
AK348630	inter-strand		chr6	42155291	42159850	+		chr6	42421383	42424836	-		-1	295/296	GT/AG	AK348630 Sus scrofa mRNA, clone:OVRM10218A12, expressed in ovary.
AB044390	inter-strand		chr3	94763281	94780512	+		chr3	94685778	94726414	-		-4	609/610	GT/AG	AB044390 Sus scrofa mut mRNA for aldose 1-epimerase, complete cds.
AK239646	inter-strand		chr3	105273083	105296444	-		chr3	105193669	105205887	+		-3	441/442	GT/AG	AK239646 Sus scrofa mRNA, clone:THY010118H06, expressed in thymus.
AK343679	inter-strand		chr3	105273083	105296457	-		chr3	105193669	105205887	+		-3	454/455	GT/AG	AK343679 Sus scrofa mRNA, clone:AMP010014F11, expressed in alveolar macrophages.
AK349398	inter-strand		chr9	69914784	69918737	-		chr9	70077231	70166443	+		-4	1691/1692	GT/AG	AK349398 Sus scrofa mRNA, clone:PTG010063F03, expressed in pituitary gland.
AK236860	inter-strand		chr3	7733350	8098382	+		chr3	7993401	8002234	-		-2	1347/1348	GT/AG	AK236860 Sus scrofa mRNA, clone:PBL010027D12, expressed in periphral blood mononuclear cell.
AK348997	inter-strand		chr15	98580134	98587556	-		chr15	98644853	98655509	+		-3	329/330	GT/AG	AK348997 Sus scrofa mRNA, clone:PBL010090E12, expressed in peripheral blood mononuclear cells.
AK236168	inter-strand		chr3	7733350	8098382	+		chr3	7993403	8002234	-		-2	1277/1278	GT/AG	AK236168 Sus scrofa mRNA, clone:OVRM10160A01, expressed in ovary.
EF174194	inter-strand		chr9	128533583	128541815	+		chr9	128470777	128506677	-		-5	408/409	GT/AG	EF174194 Sus scrofa Grb10 splice variant 4 mRNA, complete cds, alternatively spliced.
AK236610	inter-strand		chr13	25950965	25960791	+		chr13	25998878	26000517	-		-2	464/465	GT/AG	AK236610 Sus scrofa mRNA, clone:OVRM10207H10, expressed in ovary.
AK234670	inter-strand		chr13	102870238	102878103	-		chr13	102904183	102919032	+		-1	518/519	GT/AG	AK234670 Sus scrofa mRNA, clone:OVRM10004F02, expressed in ovary.
AK238370	inter-strand		chr9	7268929	7270845	+		chr9	7030044	7198596	-		-3	303/304	GT/AG	AK238370 Sus scrofa mRNA, clone:TCH010092H06, expressed in trachea.
AY779185	inter-strand		chr2	131695492	131696709	+		chr2	131600869	131630602	-		-2	1585/1586	GT/AG	AY779185 Sus scrofa glucocorticoid receptor alpha mRNA, complete cds.
EU661938	inter-strand		chr10	44685147	44688010	-		chr10	44576899	44583650	+		-4	330/331	GT/AG	EU661938 Sus scrofa suppressor of variegation 3-9-like protein 2 mRNA, complete cds.
AF461808	inter-strand		chr6	34049779	34053836	-		chr6	34090689	34101082	+		-4	516/517	GT/AG	AF461808 Sus scrofa transforming growth factor beta 1 (TGFB1) mRNA, complete cds.
AK350273	inter-strand		chr8	24595089	24599018	+		chr8	24527111	24551989	-		-2	637/638	GT/AG	AK350273 Sus scrofa mRNA, clone:SPL010025A06, expressed in spleen.
HM046511	inter-strand		chr13	56093796	56129213	-		chr13	56032510	56080559	+		-4	844/845	GT/AG	HM046511 Sus scrofa autophagy related 7-like protein (ATG7) mRNA, complete cds.
AK347660	inter-strand		chr12	18720465	18726199	+		chr12	18633120	18636658	-		1	951/952	GT/AT	AK347660 Sus scrofa mRNA, clone:OVR010072B08, expressed in ovary.
AY609558	inter-strand		chr11	6856814	6857280	-		chr11	6946295	6953551	+		-3	486/487	GT/AG	AY609558 Sus scrofa clone Clu_17947.scr.msk.p1.Contig1, mRNA sequence.
AK234783	inter-strand		chr1	140989826	141052641	-		chr1	141260175	141321768	+		0	988/989	GT/AG	AK234783 Sus scrofa mRNA, clone:OVRM10015H03, expressed in ovary.
EF432729	inter-strand		chr15	62413299	62418403	-		chr15	62313538	62376079	+		-7	593/594	GT/AG	EF432729 Sus scrofa integrin beta-6 mRNA, complete cds.
AK345127	inter-strand		chr1	131810671	131816034	-		chr1	131763854	131771201	+		-4	484/485	GT/AG	AK345127 Sus scrofa mRNA, clone:ITT010065D11, expressed in small intestine.
DQ786570	inter-strand		chr15	62413299	62418403	-		chr15	62313538	62376089	+		-7	593/594	GT/AG	DQ786570 Sus scrofa integrin beta 6 mRNA, complete cds.
AK239469	inter-strand		chr15	104050707	104076415	-		chr15	103977846	104018484	+		-2	1101/1102	GT/AG	AK239469 Sus scrofa mRNA, clone:THY010106C07, expressed in thymus.
AK235083	inter-strand		chr8	25619067	25648376	+		chr8	25301980	25303780	-		-9	593/594	GT/AG	AK235083 Sus scrofa mRNA, clone:OVRM10047F08, expressed in ovary.
AK347139	inter-strand		chr1	114793101	114811531	-		chr1	115002795	115019023	+		-1	369/370	No availble	AK347139 Sus scrofa mRNA, clone:MLTL10026D05, expressed in longissimus.
AK237784	inter-strand		chr8	25009096	25016806	-		chr8	24988901	25051796	+		-2	791/792	GT/AG	AK237784 Sus scrofa mRNA, clone:SPL010096H12, expressed in spleen.
AK348615	inter-strand		chr8	25009096	25013860	-		chr8	24988901	25051790	+		-2	355/356	GT/AG	AK348615 Sus scrofa mRNA, clone:OVRM10213G02, expressed in ovary.
AK344172	inter-strand		chr1	145566637	145612535	-		chr1	145531965	145549835	+		-5	878/879	GT/AG	AK344172 Sus scrofa mRNA, clone:BKFL10080G04, expressed in back fat.
AM114538	inter-strand		chr15	62413299	62418621	-		chr15	62313538	62376102	+		-7	734/735	GT/AG	AM114538 Sus scrofa mRNA for integrin beta 6 subunit precursor (ITGB6 gene), splice variant 1.
AK348924	inter-strand		chr7	1804887	1808013	+		chr7	1722433	1738243	-		-4	1423/1424	GT/AG	AK348924 Sus scrofa mRNA, clone:PBL010065H11, expressed in peripheral blood mononuclear cells.
AM114539	inter-strand		chr15	62413299	62418621	-		chr15	62313538	62354689	+		-7	734/735	GT/AG	AM114539 Sus scrofa mRNA for integrin beta 6 subunit precursor (ITGB6 gene), truncated splice variant.
AK348529	inter-strand		chr15	98580134	98587658	-		chr15	98644853	98655631	+		-3	337/338	GT/AG	AK348529 Sus scrofa mRNA, clone:OVRM10193D04, expressed in ovary.
AY609457	inter-strand		chr15	98580134	98587581	-		chr15	98644853	98655631	+		-3	351/352	GT/AG	AY609457 Sus scrofa clone Clu_12124.scr.msk.p1.Contig3, mRNA sequence.
AK232470	inter-strand		chr12	3809734	3810362	+		chr12	3875495	3888166	-		0	342/343	GT/AG	AK232470 Sus scrofa mRNA, clone:LVR010051E03, expressed in liver.
AK346116	inter-strand		chr8	72421786	72422598	+		chr8	72208941	72296888	-		-2	815/816	GT/AG	AK346116 Sus scrofa mRNA, clone:LVRM10062D02, expressed in liver.
AB052738	inter-strand		chr1	172213926	172214316	+		chr1	172340075	172364284	-		-5	388/389	GT/AG	AB052738 Sus scrofa mRNA for Smad3, complete cds.
AK234533	inter-strand		chr15	14506193	14506588	-		chr15	14422376	14458237	+		-7	392/393	GT/AG	AK234533 Sus scrofa mRNA, clone:OVR010076H11, expressed in ovary.
AK233035	inter-strand		chr14	40463814	40483649	-		chr14	40565868	40584850	+		-1	1103/1104	GT/AG	AK233035 Sus scrofa mRNA, clone:LVRM10071D05, expressed in liver.
AK347952	inter-strand		chr2	74411010	74412731	-		chr2	74501432	74537771	+		-3	467/468	GT/AG	AK347952 Sus scrofa mRNA, clone:OVRM10025H08, expressed in ovary.
AK348525	inter-strand		chrX	85544586	85545153	+		chrX	85436894	85448548	-		-2	449/450	GT/AG	AK348525 Sus scrofa mRNA, clone:OVRM10192G09, expressed in ovary.
EU030283	inter-strand		chr14	74220063	74245923	+		chr14	74412124	74418414	-		-5	1915/1916	GT/AG	EU030283 Sus scrofa sirtuin 1 (SIRT1) mRNA, complete cds.
AK235827	inter-strand		chr1	163392983	163393391	+		chr1	163244062	163297549	-		-2	462/463	GT/AG	AK235827 Sus scrofa mRNA, clone:OVRM10118G03, expressed in ovary.
AK344299	inter-strand		chr18	12729457	12730123	+		chr18	12823508	12825600	-		-5	751/752	GT/AG	AK344299 Sus scrofa mRNA, clone:DCI010001D12, expressed in dendritic cells (immature).
AK344899	inter-strand		chr7	104459530	104499623	+		chr7	104515147	104559908	-		-1	522/523	GT/AG	AK344899 Sus scrofa mRNA, clone:ITT010010A09, expressed in small intestine.
AB271959	inter-strand		chr11	15889262	15896539	-		chr11	15970507	15991590	+		-2	1414/1415	GT/AG	AB271959 Sus scrofa ATP7B mRNA for ATPase, Cu(2+)-transporting, beta polypeptide, partial cds.
AK230685	inter-strand		chr7	104459500	104499623	+		chr7	104515147	104559908	-		-1	564/565	GT/AG	AK230685 Sus scrofa mRNA, clone:AMP010025D05, expressed in alveolar macrophage.
AK348383	inter-strand		chr1	247029043	247036241	+		chr1	246885136	246891329	-		-2	1007/1008	GT/AG	AK348383 Sus scrofa mRNA, clone:OVRM10151D01, expressed in ovary.
AK346150	inter-strand		chr1	247029085	247036241	+		chr1	246885130	246891329	-		-2	965/966	GT/AG	AK346150 Sus scrofa mRNA, clone:LVRM10078F04, expressed in liver.
AK348392	inter-strand		chr7	97505009	97536562	-		chr7	97611544	97645809	+		-8	423/424	GT/AG	AK348392 Sus scrofa mRNA, clone:OVRM10152D04, expressed in ovary.
AK230733	inter-strand		chr10	11596785	11611120	+		chr10	11671532	11675010	-		0	1062/1063	GT/AG	AK230733 Sus scrofa mRNA, clone:AMP010033E09, expressed in alveolar macrophage.
AK236639	inter-strand		chr12	35424980	35570281	-		chr12	35277766	35322509	+		-6	1196/1197	GT/AG	AK236639 Sus scrofa mRNA, clone:OVRM10210F01, expressed in ovary.
AK348083	inter-strand		chr2	127747558	127840070	+		chr2	127890820	127925006	-		-1	1155/1156	GT/AG	AK348083 Sus scrofa mRNA, clone:OVRM10061E07, expressed in ovary.
AK234805	inter-strand		chr1	86142082	86168392	+		chr1	86070620	86083150	-		-3	672/673	GT/AG	AK234805 Sus scrofa mRNA, clone:OVRM10020C02, expressed in ovary.
AK233396	inter-strand		chr8	67094129	67095226	-		chr8	67598584	67699712	+		-1	482/483	GT/AG	AK233396 Sus scrofa mRNA, clone:LVRM10138D07, expressed in liver.
AK347536	inter-strand		chr6	59927669	60014088	-		chr6	59768388	59817183	+		-5	1445/1446	GT/AG	AK347536 Sus scrofa mRNA, clone:OVR010051G11, expressed in ovary.
AK345579	inter-strand		chr3	87646770	87647316	-		chr3	87502102	87513168	+		-3	546/547	GT/AG	AK345579 Sus scrofa mRNA, clone:LNG010064G05, expressed in lung.
AB271938	inter-strand		chr2	47034719	47159080	+		chr2	47060744	47068120	-		-2	1692/1693	GT/AG	AB271938 Sus scrofa AP3D1 mRNA for adaptor-related protein complex 3, delta-1 subunit, partial cds.
AY288913	inter-strand		chr14	39187953	39192491	-		chr14	39137439	39150112	+		-3	575/576	GT/AG	AY288913 Sus scrofa 2'-5' oligoadenylate synthetase 2 (Oas2) mRNA, complete cds.
AK343875	inter-strand		chr14	39187953	39192494	-		chr14	39137439	39150115	+		-3	549/550	GT/AG	AK343875 Sus scrofa mRNA, clone:AMP010071F03, expressed in alveolar macrophages.
AY609417	inter-strand		chr1	247029166	247036241	+		chr1	246884357	246891329	-		-2	885/886	GT/AG	AY609417 Sus scrofa clone Clu_1080.scr.msk.p1.Contig5, mRNA sequence.
AY271356	inter-strand		chr13	18952296	19025246	+		chr13	19025924	19037978	-		-1	1120/1121	GT/AG	AY271356 Sus scrofa oxidative-stress responsive 1 mRNA, complete cds.
AJ564972	inter-strand		chrX	76426803	76474605	-		chrX	76373570	78270697	+		-3	942/943	GT/AG	AJ564972 Sus scrofa mRNA for protocadherin (PCDHX gene).
AY382477	intra-strand		chr7	41988143	42001160	-		chr7	41997483	41997585	-		-4	463/464	CT/CC	AY382477 Sus scrofa soluble triggering receptor expressed on myeloid cells-1 (TREM-1) mRNA, complete cds.
AY996814	intra-strand		chr1	170984850	170998659	+		chr1	170958220	170958359	+		-3	513/514	GT/AG	AY996814 Sus scrofa Ras-related protein Rab-11A mRNA, complete cds.
AF216205	intra-strand		chr17	37346071	37346977	-		chr17	37363509	37363654	-		-1	576/577	No availble	AF216205 Sus scrofa anti-apoptotic regulator Bcl-xL (bcl-xL) mRNA, complete cds.
AJ001203	intra-strand		chr17	37346071	37347008	-		chr17	37363509	37363654	-		-1	607/608	No availble	AJ001203 Sus scrofa mRNA for anti-apoptotic Bcl-xL.
AB087943	intra-strand		chr7	83419401	83419909	+		chr7	82626641	82668819	+		3	327/328	GA/AG	AB087943 Sus scrofa TCR-a mRNA for T cell receptor alpha chain, partial cds, clone:PPA175.
AB087955	intra-strand		chr7	83389986	83390457	+		chr7	82630584	82668824	+		5	334/335	GT/TG	AB087955 Sus scrofa TCR-a mRNA for T cell receptor alpha chain, partial cds, clone:PPA196.
AB087916	intra-strand		chr7	83371528	83372342	+		chr7	82645608	82668824	+		4	337/338	GT/AC	AB087916 Sus scrofa TCR-a mRNA for T cell receptor alpha chain, partial cds, clone:PPA134.
AB087975	intra-strand		chr7	83371528	83372335	+		chr7	82646357	82668826	+		4	328/329	GC/AG	AB087975 Sus scrofa TCR-a mRNA for T cell receptor alpha chain, partial cds, clone:PPA226.
AY609966	intra-strand		chr5	83957831	83974557	-		chr5	84135635	84135803	-		-3	518/519	GT/AG	AY609966 Sus scrofa clone Clu_4895.scr.msk.p1.Contig2, mRNA sequence.
AK240545	intra-strand		chr17	46182492	46243580	-		chr17	46340739	46342044	-		-3	914/915	No availble	AK240545 Sus scrofa mRNA, clone:UTR010096C07, expressed in uterus.
AK236806	intra-strand		chr17	46182492	46243579	-		chr17	46340737	46342044	-		-3	999/1000	No availble	AK236806 Sus scrofa mRNA, clone:PBL010009H07, expressed in periphral blood mononuclear cell.
AK344862	intra-strand		chr6	34894102	34895230	-		chr6	35062085	35065189	-		-1	404/405	No availble	AK344862 Sus scrofa mRNA, clone:ITT010001A02, expressed in small intestine.
AK231358	intra-strand		chr5	60084018	60090658	-		chr5	2856178	2856424	-		-2	1165/1166	No availble	AK231358 Sus scrofa mRNA, clone:ITT010045B11, expressed in intestine.
AK231638	intra-strand		chr18	46587149	46614356	+		chr18	46501899	46504366	+		-4	759/760	GT/AG	AK231638 Sus scrofa mRNA, clone:LNG010003H06, expressed in lung.
AK239314	intra-strand		chr4	98427457	98428423	-		chr4	98428554	98428828	-		-1	965/966	AT/AG	AK239314 Sus scrofa mRNA, clone:THY010091B04, expressed in thymus.
AF217463	intra-strand		chr1	127700022	127700414	+		chr1	127607417	127608730	+		0	392/393	GT/AG	AF217463 Sus scrofa keratinocyte growth factor mRNA, partial cds.
AY610236	intra-strand		chr9	73312093	73420857	-		chr9	73522455	73522778	-		-2	169/170	GT/AG	AY610236 Sus scrofa clone rdbla0113_e6.y1.abd, mRNA sequence.
AJ510264	intra-strand		chr1	209515402	209515657	-		chr1	209529353	209532177	-		-5	252/253	GT/AG	AJ510264 Sus scrofa mRNA for p14ARF protein.
AK350533	intra-strand		chr3	5311508	5312876	+		chr3	5311935	5312273	+		-6	1357/1358	CT/AC	AK350533 Sus scrofa mRNA, clone:SPL010087B05, expressed in spleen.
AK235125	intra-strand		chr9	20388718	20392648	-		chr9	20445232	20453052	-		-3	397/398	GT/AG	AK235125 Sus scrofa mRNA, clone:OVRM10051G04, expressed in ovary.
AY240953	intra-strand		chr10	21992590	21996354	+		chr10	21933738	21936065	+		-5	733/734	GT/AG	AY240953 Sus scrofa LIM-homeobox protein 9 mRNA, partial cds.
AK230572	intra-strand		chr2	57608352	57761683	+		chr2	57404653	57407963	+		-5	1883/1884	GT/AG	AK230572 Sus scrofa mRNA, clone:AMP010011C02, expressed in alveolar macrophage.
AK237331	intra-strand		chr8	1463534	1489560	-		chr8	1585286	1585655	-		-5	1023/1024	GT/AG	AK237331 Sus scrofa mRNA, clone:SPL010024F12, expressed in spleen.
AY610036	intra-strand		chr2	114379179	114451628	+		chr2	114344577	114353042	+		-5	332/333	GT/AG	AY610036 Sus scrofa clone Clu_59328.scr.msk.p1.Contig1, mRNA sequence.
AK347346	intra-strand		chr8	1463534	1483690	-		chr8	1585286	1585655	-		-5	727/728	GT/AG	AK347346 Sus scrofa mRNA, clone:OVR010013C05, expressed in ovary.
AK230812	intra-strand		chr2	57608396	57761683	+		chr2	57404653	57407964	+		-5	1784/1785	GT/AG	AK230812 Sus scrofa mRNA, clone:AMP010047G11, expressed in alveolar macrophage.
AK344709	intra-strand		chr13	54924762	54945973	+		chr13	54878974	54879956	+		-1	1040/1041	GT/AG	AK344709 Sus scrofa mRNA, clone:DCI010115E07, expressed in dendritic cells (immature).
AK231608	intra-strand		chr1	170984745	170998659	+		chr1	170958220	170958608	+		-3	616/617	GT/AG	AK231608 Sus scrofa mRNA, clone:LNG010001E12, expressed in lung.
AY609947	intra-strand		chr1	170984734	170998659	+		chr1	170958220	170958608	+		-3	627/628	GT/AG	AY609947 Sus scrofa clone Clu_4682.scr.msk.p1.Contig1, mRNA sequence.
AK344575	intra-strand		chr18	29032107	29090144	+		chr18	29026576	29030051	+		-2	1237/1238	GT/AG	AK344575 Sus scrofa mRNA, clone:DCI010078B09, expressed in dendritic cells (immature).
AY610463	intra-strand		chr9	108695122	108699108	-		chr9	108780351	108783067	-		-3	302/303	GT/AG	AY610463 Sus scrofa clone rnca30b_m6.y1.abd, mRNA sequence.
AK351564	intra-strand		chr17	48258751	48260131	+		chr17	48259008	48259433	+		-5	1383/1384	GT/AG	AK351564 Sus scrofa mRNA, clone:THY010037A02, expressed in thymus.
AK349871	intra-strand		chr12	18998558	19004457	+		chr12	18897075	18897510	+		-1	1140/1141	GT/AG	AK349871 Sus scrofa mRNA, clone:SKNB10076C10, expressed in skin.
AK346822	intra-strand		chr3	66402446	66408711	-		chr3	66565980	66568610	-		-3	394/395	GT/AG	AK346822 Sus scrofa mRNA, clone:MLN010061A08, expressed in mesenteric lymph nodes.
HM488957	intra-strand		chr9	81077892	81081615	+		chr9	80962919	80963394	+		0	546/547	GT/AG	HM488957 Sus scrofa aryl hydrocarbon receptor (AhR) mRNA, partial cds.
AF521309	intra-strand		chr1	13524730	13572246	+		chr1	13271575	13272057	+		-4	1403/1404	GT/AG	AF521309 Sus scrofa mu opioid receptor mRNA, complete cds.
AK349971	intra-strand		chr1	190726682	190767896	+		chr1	190481795	190482645	+		-1	1085/1086	GT/AG	AK349971 Sus scrofa mRNA, clone:SMG010008G03, expressed in submaxillary gland.
AY610433	intra-strand		chr10	10124525	10124646	-		chr10	10258383	10264253	-		-3	123/124	GT/AG	AY610433 Sus scrofa clone PLUN1-045AG11.y1_#1043.1, mRNA sequence.
AK349779	intra-strand		chr12	24214598	24215599	+		chr12	24210125	24211160	+		-3	883/884	GT/AG	AK349779 Sus scrofa mRNA, clone:SKNB10049A10, expressed in skin.
AK239284	intra-strand		chr13	140156971	140188758	+		chr13	140021469	140055199	+		-1	884/885	GT/AG	AK239284 Sus scrofa mRNA, clone:THY010088G09, expressed in thymus.
AK349030	intra-strand		chr13	140156971	140188758	+		chr13	140021469	140055199	+		-1	801/802	GT/AG	AK349030 Sus scrofa mRNA, clone:PBL010104E12, expressed in peripheral blood mononuclear cells.
AK345040	intra-strand		chr10	10124525	10138476	-		chr10	10258357	10264253	-		-3	782/783	GT/AG	AK345040 Sus scrofa mRNA, clone:ITT010042H10, expressed in small intestine.
AK346226	intra-strand		chr6	34894102	34896600	-		chr6	35062083	35065189	-		-1	814/815	GT/AG	AK346226 Sus scrofa mRNA, clone:LVRM10106E08, expressed in liver.
AK345554	intra-strand		chr6	33853606	33855294	+		chr6	33740629	33741308	+		-2	586/587	GT/AG	AK345554 Sus scrofa mRNA, clone:LNG010060C03, expressed in lung.
AK351319	intra-strand		chr6	34894102	34896626	-		chr6	35062083	35065189	-		-1	663/664	GT/AG	AK351319 Sus scrofa mRNA, clone:TES010080H02, expressed in testis.
AK238192	intra-strand		chr11	5217365	5218135	-		chr11	5218156	5218713	-		-4	773/774	CT/AC	AK238192 Sus scrofa mRNA, clone:TCH010060A11, expressed in trachea.
DQ073395	intra-strand		chr8	111090526	111113431	-		chr8	111178968	111182491	-		-2	409/410	GT/AG	DQ073395 Sus scrofa alpha synuclein (SNCA) mRNA, complete cds.
AK349718	intra-strand		chr3	1084152	1107254	+		chr3	1069165	1069726	+		-3	1985/1986	GT/AG	AK349718 Sus scrofa mRNA, clone:SKNB10035B09, expressed in skin.
AK233493	intra-strand		chr9	13051154	13052607	-		chr9	13053073	13053630	-		-4	1452/1453	GT/AG	AK233493 Sus scrofa mRNA, clone:LVRM10158G02, expressed in liver.
AK233713	intra-strand		chr6	46637047	46662058	+		chr6	46517845	46518408	+		-1	768/769	GT/AG	AK233713 Sus scrofa mRNA, clone:MLN010003C04, expressed in mesenteric lymph node.
AJ715855	intra-strand		chr8	39857296	39893653	-		chr8	40021981	40027485	-		-2	912/913	GT/AG	AJ715855 Sus scrofa mRNA for glycine receptor beta (GLRB gene).
AB304400	intra-strand		chr5	53765000	53769137	+		chr5	53686394	53696416	+		-3	360/361	GT/AG	AB304400 Sus scrofa LMO3 mRNA for LIM domain only 3, complete cds.
AK232291	intra-strand		chr9	108695122	108699153	-		chr9	108780188	108783067	-		-3	349/350	GT/AG	AK232291 Sus scrofa mRNA, clone:LVR010013D01, expressed in liver.
AK235711	intra-strand		chr9	20388718	20392615	-		chr9	20444974	20453052	-		-3	364/365	GT/AG	AK235711 Sus scrofa mRNA, clone:OVRM10107C02, expressed in ovary.
AY609409	intra-strand		chr9	20388718	20392729	-		chr9	20444963	20453052	-		-3	478/479	GT/AG	AY609409 Sus scrofa clone Clu_10591.scr.msk.p1.Contig2, mRNA sequence.
AK235088	intra-strand		chr9	20388718	20392676	-		chr9	20444966	20453052	-		-3	385/386	GT/AG	AK235088 Sus scrofa mRNA, clone:OVRM10048D08, expressed in ovary.
AK234383	intra-strand		chr9	20388718	20392745	-		chr9	20444963	20453052	-		-3	498/499	GT/AG	AK234383 Sus scrofa mRNA, clone:OVR010050H12, expressed in ovary.
AK350829	intra-strand		chr1	46984649	46990410	+		chr1	46953302	46957177	+		-1	1005/1006	GT/AG	AK350829 Sus scrofa mRNA, clone:TCH010038H08, expressed in trachea.
AK234242	intra-strand		chr14	50078238	50083614	-		chr14	50172139	50174930	-		-8	522/523	GT/AG	AK234242 Sus scrofa mRNA, clone:OVR010032B02, expressed in ovary.
AK350634	intra-strand		chr14	50078238	50083596	-		chr14	50172138	50174930	-		-8	504/505	GT/AG	AK350634 Sus scrofa mRNA, clone:TCH010002H03, expressed in trachea.
AK350167	intra-strand		chr3	86103265	86105224	-		chr3	86109991	86110663	-		-3	1177/1178	GT/AG	AK350167 Sus scrofa mRNA, clone:SPL010004E10, expressed in spleen.
AK232157	intra-strand		chr14	50078238	50083615	-		chr14	50172138	50174930	-		-8	523/524	GT/AG	AK232157 Sus scrofa mRNA, clone:LNG010092E07, expressed in lung.
AK343939	intra-strand		chr5	77402999	77415707	-		chr5	77417827	77439472	-		-2	898/899	GT/AG	AK343939 Sus scrofa mRNA, clone:AMP010087G08, expressed in alveolar macrophages.
AK352489	intra-strand		chr14	50078238	50083594	-		chr14	50172138	50174930	-		-8	502/503	GT/AG	AK352489 Sus scrofa mRNA, clone:UTR010102H10, expressed in uterus.
AK346631	intra-strand		chr9	73312093	73420866	-		chr9	73522064	73522778	-		-2	243/244	GT/AG	AK346631 Sus scrofa mRNA, clone:MLN010024F03, expressed in mesenteric lymph nodes.
AK233841	intra-strand		chr9	73312093	73420866	-		chr9	73522064	73522778	-		-2	266/267	No availble	AK233841 Sus scrofa mRNA, clone:MLN010050E10, expressed in mesenteric lymph node.
AK345011	intra-strand		chr9	73312093	73420866	-		chr9	73522064	73522778	-		-2	268/269	No availble	AK345011 Sus scrofa mRNA, clone:ITT010036G08, expressed in small intestine.
AK231256	intra-strand		chr9	73312093	73420866	-		chr9	73522064	73522778	-		-2	240/241	GT/AG	AK231256 Sus scrofa mRNA, clone:ITT010024G08, expressed in intestine.
AK233961	intra-strand		chr9	73312093	73420866	-		chr9	73522064	73522778	-		-2	240/241	GT/AG	AK233961 Sus scrofa mRNA, clone:MLN010080F08, expressed in mesenteric lymph node.
AK346623	intra-strand		chr9	73312093	73420866	-		chr9	73522064	73522778	-		-2	285/286	No availble	AK346623 Sus scrofa mRNA, clone:MLN010022F05, expressed in mesenteric lymph nodes.
AK346953	intra-strand		chr9	73312093	73420866	-		chr9	73522064	73522778	-		-2	296/297	GT/AG	AK346953 Sus scrofa mRNA, clone:MLN010081C02, expressed in mesenteric lymph nodes.
AK346980	intra-strand		chr9	73312093	73420866	-		chr9	73522064	73522778	-		-2	240/241	GT/AG	AK346980 Sus scrofa mRNA, clone:MLN010086E12, expressed in mesenteric lymph nodes.
AK345155	intra-strand		chr9	73312093	73420866	-		chr9	73522064	73522778	-		-2	241/242	GT/AG	AK345155 Sus scrofa mRNA, clone:ITT010070H05, expressed in small intestine.
AK352469	intra-strand		chr18	7711469	7711608	-		chr18	7783039	7786855	-		-3	140/141	GT/AG	AK352469 Sus scrofa mRNA, clone:UTR010099C12, expressed in uterus.
AK232835	intra-strand		chr2	127081749	127106146	-		chr2	127137450	127138191	-		-4	1197/1198	GT/AG	AK232835 Sus scrofa mRNA, clone:LVRM10035G03, expressed in liver.
AK231445	intra-strand		chr1	193031755	193041719	+		chr1	192946819	192947603	+		0	877/878	GT/AG	AK231445 Sus scrofa mRNA, clone:ITT010064G03, expressed in intestine.
AK344029	intra-strand		chr12	17087081	17095555	-		chr12	17124932	17127131	-		-3	236/237	GC/AC	AK344029 Sus scrofa mRNA, clone:BFLT10077C10, expressed in brain (frontal lobe).
AK240243	intra-strand		chr3	17680937	17770551	-		chr3	17802347	17805953	-		-1	197/198	GT/AG	AK240243 Sus scrofa mRNA, clone:UTR010044E09, expressed in uterus.
AK352450	intra-strand		chr3	17680937	17770550	-		chr3	17802347	17805953	-		-1	209/210	GT/AG	AK352450 Sus scrofa mRNA, clone:UTR010092B02, expressed in uterus.
AK232140	intra-strand		chr3	9925078	9926846	-		chr3	9959894	9962289	-		-2	402/403	GT/AG	AK232140 Sus scrofa mRNA, clone:LNG010087G08, expressed in lung.
AK348208	intra-strand		chr8	34531765	34532605	+		chr8	34417103	34417970	+		-8	834/835	GT/AG	AK348208 Sus scrofa mRNA, clone:OVRM10095C10, expressed in ovary.
AK238425	intra-strand		chr6	13152540	13152822	+		chr6	13150599	13151491	+		-5	282/283	CT/AT	AK238425 Sus scrofa mRNA, clone:TES010008B11, expressed in testis.
EU661947	intra-strand		chr3	52724079	52749581	-		chr3	52781342	52800378	-		0	697/698	GT/AG	EU661947 Sus scrofa SET and MYND domain-containing 1 (SMYD1) mRNA, complete cds.
AK346287	intra-strand		chr14	79123091	79141901	+		chr14	78981466	78984023	+		-1	1474/1475	GT/AG	AK346287 Sus scrofa mRNA, clone:LVRM10131B11, expressed in liver.
AK238359	intra-strand		chr1	35516673	35516988	-		chr1	35551483	35552371	-		-3	314/315	GT/AG	AK238359 Sus scrofa mRNA, clone:TCH010091E12, expressed in trachea.
AK348745	intra-strand		chr1	285075912	285076132	-		chr1	225254061	225264558	-		-1	221/222	GT/AG	AK348745 Sus scrofa mRNA, clone:PBL010011G04, expressed in peripheral blood mononuclear cells.
AK234852	intra-strand		chr18	46341463	46341755	+		chr18	46247007	46279485	+		-3	292/293	GT/AG	AK234852 Sus scrofa mRNA, clone:OVRM10022F11, expressed in ovary.
AK232791	intra-strand		chr6	130989	268952	+		chr6	199987	262097	+		-3	970/971	GC/AG	AK232791 Sus scrofa mRNA, clone:LVRM10027G06, expressed in liver.
AK348938	intra-strand		chr13	27750226	27750913	-		chr13	27794303	27802875	-		-2	427/428	GT/AG	AK348938 Sus scrofa mRNA, clone:PBL010071F03, expressed in peripheral blood mononuclear cells.
AK235361	intra-strand		chr2	78315274	78315910	-		chr2	78316381	78317357	-		0	636/637	No availble	AK235361 Sus scrofa mRNA, clone:OVRM10073A08, expressed in ovary.
AK344210	intra-strand		chr8	90061381	90075418	+		chr8	89920138	89941022	+		-4	725/726	GT/AG	AK344210 Sus scrofa mRNA, clone:BKFL10099C11, expressed in back fat.
AK235692	intra-strand		chr9	81058848	81059564	+		chr9	81024223	81058531	+		-5	714/715	CT/AT	AK235692 Sus scrofa mRNA, clone:OVRM10105B05, expressed in ovary.
AK350391	intra-strand		chr1	36568396	36568722	+		chr1	36557159	36558170	+		-2	328/329	GT/AG	AK350391 Sus scrofa mRNA, clone:SPL010052C06, expressed in spleen.
AJ236934	intra-strand		chr8	8231485	8231987	-		chr8	8362624	8381622	-		-1	502/503	GT/AG	AJ236934 Sus scrofa mRNA for CD38 protein (5'; clone 5B7).
AK344957	intra-strand		chr6	32686235	32686484	-		chr6	32759430	32760620	-		-2	251/252	GT/AG	AK344957 Sus scrofa mRNA, clone:ITT010022A07, expressed in small intestine.
AK240002	intra-strand		chr3	12311999	12333257	+		chr3	12307020	12311932	+		-2	657/658	CT/AC	AK240002 Sus scrofa mRNA, clone:UTR010020B09, expressed in uterus.
AK232571	intra-strand		chr6	130989	268952	+		chr6	199987	262092	+		-3	907/908	GC/AG	AK232571 Sus scrofa mRNA, clone:LVR010085C10, expressed in liver.
AK232944	intra-strand		chr8	96676088	96676316	-		chr8	96737118	96753880	-		-5	226/227	GT/AG	AK232944 Sus scrofa mRNA, clone:LVRM10053H06, expressed in liver.
AK346798	intra-strand		chr7	83481173	83516009	+		chr7	82630587	82668998	+		6	368/369	GT/TG	AK346798 Sus scrofa mRNA, clone:MLN010057C09, expressed in mesenteric lymph nodes.
AK351649	intra-strand		chr7	83415438	83416046	+		chr7	82628909	82668998	+		7	501/502	GT/TG	AK351649 Sus scrofa mRNA, clone:THY010054H09, expressed in thymus.
AK239098	intra-strand		chr9	21138691	21139006	+		chr9	21057636	21129632	+		-1	318/319	GT/AG	AK239098 Sus scrofa mRNA, clone:THY010063C11, expressed in thymus.
AY609536	intra-strand		chr1	24052003	24081804	-		chr1	24134904	24136004	-		-2	786/787	GT/AG	AY609536 Sus scrofa clone Clu_16337.scr.msk.p1.Contig3, mRNA sequence.
AK343769	intra-strand		chr1	24052003	24078744	-		chr1	24134901	24136004	-		-2	712/713	GT/AG	AK343769 Sus scrofa mRNA, clone:AMP010041A12, expressed in alveolar macrophages.
AK345657	intra-strand		chr14	114064542	114084496	+		chr14	114038059	114039178	+		-1	482/483	TT/AC	AK345657 Sus scrofa mRNA, clone:LNG010081F08, expressed in lung.
AK234363	intra-strand		chr8	103415555	103441661	+		chr8	103264206	103289413	+		-2	358/359	GT/AG	AK234363 Sus scrofa mRNA, clone:OVR010047G04, expressed in ovary.
AK234693	intra-strand		chr10	10124525	10138512	-		chr10	10257742	10264253	-		-3	817/818	GT/AG	AK234693 Sus scrofa mRNA, clone:OVRM10007H07, expressed in ovary.
AK239067	intra-strand		chr1	188032173	188035462	+		chr1	187949665	188038573	+		-1	514/515	GT/AG	AK239067 Sus scrofa mRNA, clone:THY010060F08, expressed in thymus.
AK351075	intra-strand		chr14	113398819	113465115	+		chr14	112435823	112445114	+		-3	321/322	GT/AG	AK351075 Sus scrofa mRNA, clone:TCH010089E11, expressed in trachea.
AK349224	intra-strand		chr8	759214	759952	+		chr8	750516	751717	+		-5	738/739	No availble	AK349224 Sus scrofa mRNA, clone:PTG010025H06, expressed in pituitary gland.
AY610048	intra-strand		chr1	188032190	188035462	+		chr1	187949665	188038623	+		-1	497/498	GT/AG	AY610048 Sus scrofa clone Clu_6013.scr.msk.p1.Contig7, mRNA sequence.
AF202775	intra-strand		chrX	53477700	53489914	+		chrX	53291741	53430765	+		-1	1551/1552	GT/AG	AF202775 Sus scrofa androgen receptor mRNA, complete cds.
AK351535	intra-strand		chr15	126359027	126359979	-		chr15	126360003	126361282	-		-6	810/811	GT/AG	AK351535 Sus scrofa mRNA, clone:THY010031F04, expressed in thymus.
AK233531	intra-strand		chr2	94319801	94320130	+		chr2	94318411	94319665	+		1	332/333	GT/AG	AK233531 Sus scrofa mRNA, clone:LVRM10168F04, expressed in liver.
AK350560	intra-strand		chr2	128378479	128378945	-		chr2	128670628	128690127	-		-4	465/466	GT/AG	AK350560 Sus scrofa mRNA, clone:SPL010093C06, expressed in spleen.
AK239728	intra-strand		chr18	543963	561807	-		chr18	630170	635851	-		-3	865/866	GT/AG	AK239728 Sus scrofa mRNA, clone:THY010126C02, expressed in thymus.
AK233514	intra-strand		chr9	108695122	108699122	-		chr9	108779456	108783067	-		-3	316/317	GT/AG	AK233514 Sus scrofa mRNA, clone:LVRM10163H02, expressed in liver.
AJ243849	intra-strand		chr9	108695122	108699138	-		chr9	108779451	108783067	-		-3	340/341	GT/AG	AJ243849 Sus scrofa mRNA for non-selenium glutathione phospholipid hydroperoxide peroxidase (phgpx gene).
AK232457	intra-strand		chr9	45935368	45935917	-		chr9	46037899	46042284	-		-2	549/550	GT/AG	AK232457 Sus scrofa mRNA, clone:LVR010049H08, expressed in liver.
AK349450	intra-strand		chr13	104526838	104528374	-		chr13	104529715	104630919	-		-2	394/395	GT/AG	AK349450 Sus scrofa mRNA, clone:PTG010074G01, expressed in pituitary gland.
AK237321	intra-strand		chr2	10647727	10653853	-		chr2	10695619	10697317	-		-4	825/826	GT/AG	AK237321 Sus scrofa mRNA, clone:SPL010023H08, expressed in spleen.
AK237277	intra-strand		chr2	10647727	10653853	-		chr2	10695611	10697317	-		-4	825/826	GT/AG	AK237277 Sus scrofa mRNA, clone:SPL010019H01, expressed in spleen.
AK236154	intra-strand		chr12	37130719	37157824	-		chr12	37188885	37201560	-		-1	669/670	GT/AG	AK236154 Sus scrofa mRNA, clone:OVRM10158C12, expressed in ovary.
AK232163	intra-strand		chr9	101964192	101984031	-		chr9	102080683	102096152	-		-3	479/480	GT/AG	AK232163 Sus scrofa mRNA, clone:LNG010094B06, expressed in lung.
AK239668	intra-strand		chr13	116458495	116482976	-		chr13	116718987	116755663	-		-2	1125/1126	GT/AG	AK239668 Sus scrofa mRNA, clone:THY010120H05, expressed in thymus.
AK238038	intra-strand		chr9	12037987	12040176	-		chr9	12040201	12041726	-		0	405/406	GT/AG	AK238038 Sus scrofa mRNA, clone:TCH010033C01, expressed in trachea.
AK343642	intra-strand		chr18	16882283	16900950	+		chr18	16770183	16777411	+		-3	1538/1539	GT/AG	AK343642 Sus scrofa mRNA, clone:AMP010006C10, expressed in alveolar macrophages.
AK240081	intra-strand		chr13	32590224	32590519	-		chr13	32590848	32593068	-		-2	293/294	GT/AG	AK240081 Sus scrofa mRNA, clone:UTR010028G10, expressed in uterus.
AF161717	intra-strand		chrX	53476513	53489914	+		chrX	53291741	53431075	+		-1	1975/1976	GT/AG	AF161717 Sus scrofa androgen receptor AR mRNA, complete cds.
AK231337	intra-strand		chr11	77575922	77599881	-		chr11	77745522	77747089	-		-3	877/878	GT/AG	AK231337 Sus scrofa mRNA, clone:ITT010039D01, expressed in intestine.
AK344387	intra-strand		chr14	11489890	11499400	-		chr14	11572755	11578799	-		-3	351/352	GT/AG	AK344387 Sus scrofa mRNA, clone:DCI010031H09, expressed in dendritic cells (immature).
EU402600	intra-strand		chr14	11489890	11499366	-		chr14	11572753	11578799	-		-3	317/318	GT/AG	EU402600 Sus scrofa lymphokine-activated killer T-cell-originated protein kinase mRNA, complete cds.
AK343665	intra-strand		chrX	111468988	111477037	+		chrX	111448754	111451624	+		-2	404/405	GT/AG	AK343665 Sus scrofa mRNA, clone:AMP010011F03, expressed in alveolar macrophages.
AK344580	intra-strand		chr1	67537620	67542847	-		chr1	67612045	67613668	-		-4	641/642	GT/AG	AK344580 Sus scrofa mRNA, clone:DCI010079A12, expressed in dendritic cells (immature).
HM046517	intra-strand		chr3	3568008	3575194	+		chr3	3480003	3490810	+		0	308/309	GT/CG	HM046517 Sus scrofa WD repeat domain phosphoinositide-interacting 2 (WIPI2) mRNA, complete cds.
AK239677	intra-strand		chr3	3567996	3575194	+		chr3	3480003	3490810	+		0	320/321	GT/CG	AK239677 Sus scrofa mRNA, clone:THY010123D04, expressed in thymus.
X76301	intra-strand		chr5	75698447	75707972	+		chr5	75619953	75627830	+		-2	975/976	GT/AG	X76301 S.scrofa ppk 98 mRNA.
AK343643	intra-strand		chr2	102854438	102880292	-		chr2	102929581	102930963	-		-7	432/433	CT/AG	AK343643 Sus scrofa mRNA, clone:AMP010006E05, expressed in alveolar macrophages.
AK236878	intra-strand		chr5	75698411	75707972	+		chr5	75619953	75627834	+		-2	1011/1012	GT/AG	AK236878 Sus scrofa mRNA, clone:PBL010031B03, expressed in periphral blood mononuclear cell.
Y09136	intra-strand		chr5	75698435	75707972	+		chr5	75619953	75627831	+		-2	987/988	GT/AG	Y09136 S.scrofa mRNA for gp96/GRP94.
AK236384	intra-strand		chr9	45935368	45935917	-		chr9	46037425	46042284	-		-2	549/550	GT/AG	AK236384 Sus scrofa mRNA, clone:OVRM10187E04, expressed in ovary.
AK230925	intra-strand		chr8	65247576	65274805	-		chr8	65384741	65386604	-		-4	1094/1095	GT/AG	AK230925 Sus scrofa mRNA, clone:AMP010065G03, expressed in alveolar macrophage.
AK235208	intra-strand		chr18	17200569	17219637	+		chr18	17100050	17104049	+		-3	700/701	GT/AG	AK235208 Sus scrofa mRNA, clone:OVRM10058C02, expressed in ovary.
AK347790	intra-strand		chr3	54898878	54900703	+		chr3	54802947	54810857	+		-1	373/374	GT/AG	AK347790 Sus scrofa mRNA, clone:OVR010099A11, expressed in ovary.
AK343261	intra-strand		chr15	98079085	98091366	+		chr15	97903456	97909699	+		-2	558/559	GT/AG	AK343261 Sus scrofa mRNA, clone:ADR010015C05, expressed in adrenal gland.
AK237000	intra-strand		chr8	8231485	8231993	-		chr8	8361479	8381622	-		-1	508/509	GT/AG	AK237000 Sus scrofa mRNA, clone:PBL010070A01, expressed in periphral blood mononuclear cell.
AK231339	intra-strand		chr8	8231485	8232027	-		chr8	8361479	8381622	-		-1	542/543	GT/AG	AK231339 Sus scrofa mRNA, clone:ITT010039G04, expressed in intestine.
AK238765	intra-strand		chr7	36560024	36560583	+		chr7	36390609	36433249	+		-1	559/560	GT/AG	AK238765 Sus scrofa mRNA, clone:THY010027C10, expressed in thymus.
AK238873	intra-strand		chr17	40498972	40512611	+		chr17	40444813	40467608	+		GT/GG	485/486	GT/AG	AK238873 Sus scrofa mRNA, clone:THY010040A12, expressed in thymus.

## Sheet: Sheet2
401 / 402
233 / 234
1157 / 1158
628 / 629
791 / 792
1182 / 1183
684 / 685
1164 / 1165
798 / 799
396 / 397
517 / 518
159 / 160
1196 / 1197
379 / 380
1356 / 1357
506 / 507
526 / 527
827 / 828
735 / 736
186 / 187
640 / 641
718 / 719
3729 / 3730
627 / 628
618 / 619
560 / 561
206 / 207
336 / 337
113 / 114
363 / 364
347 / 348
347 / 348
346 / 347
579 / 580
329 / 330
332 / 333
347 / 348
343 / 344
346 / 347
341 / 342
341 / 342
344 / 345
322 / 323
343 / 344
336 / 337
290 / 291
290 / 291
338 / 339
344 / 345
344 / 345
343 / 344
324 / 325
333 / 334
332 / 333
341 / 342
341 / 342
344 / 345
337 / 338
337 / 338
337 / 338
333 / 334
333 / 334
336 / 337
319 / 320
340 / 341
340 / 341
336 / 337
328 / 329
117 / 118
235 / 236
967 / 968
228 / 229
161 / 162
224 / 225
257 / 258
501 / 502
1150 / 1151
617 / 618
204 / 205
1356 / 1357
617 / 618
783 / 784
783 / 784
1578 / 1579
141 / 142
105 / 106
1030 / 1031
330 / 331
1053 / 1054
897 / 898
930 / 931
297 / 298
542 / 543
859 / 860
378 / 379
246 / 247
303 / 304
372 / 373
725 / 726
780 / 781
486 / 487
1578 / 1579
1053 / 1054
1166 / 1167
243 / 244
1187 / 1188
1026 / 1027
1204 / 1205
974 / 975
1264 / 1265
1117 / 1118
221 / 222
1119 / 1120
561 / 562
651 / 652
175 / 176
1388 / 1389
264 / 265
297 / 298
1039 / 1040
145 / 146
374 / 375
351 / 352
133 / 134
814 / 815
314 / 315
791 / 792
1541 / 1542
810 / 811
1028 / 1029
1028 / 1029
553 / 554
746 / 747
1037 / 1038
1184 / 1185
848 / 849
118 / 119
403 / 404
264 / 265
162 / 163
633 / 634
643 / 644
686 / 687
429 / 430
1004 / 1005
857 / 858
515 / 516
360 / 361
644 / 645
1393 / 1394
721 / 722
1702 / 1703
1615 / 1616
1022 / 1023
544 / 545
719 / 720
601 / 602
215 / 216
1017 / 1018
593 / 594
215 / 216
1148 / 1149
1304 / 1305
193 / 194
354 / 355
586 / 587
392 / 393
1402 / 1403
1290 / 1291
357 / 358
368 / 369
193 / 194
530 / 531
337 / 338
342 / 343
248 / 249
1220 / 1221
998 / 999
337 / 338
481 / 482
1083 / 1084
412 / 413
1097 / 1098
499 / 500
313 / 314
1098 / 1099
525 / 526
591 / 592
912 / 913
975 / 976
1097 / 1098
1097 / 1098
919 / 920
594 / 595
144 / 145
1177 / 1178
228 / 229
537 / 538
2037 / 2038
392 / 393
416 / 417
318 / 319
835 / 836
368 / 369
836 / 837
754 / 755
354 / 355
1098 / 1099
692 / 693
245 / 246
129 / 130
649 / 650
689 / 690
650 / 651
1409 / 1410
580 / 581
544 / 545
1124 / 1125
586 / 587
389 / 390
1453 / 1454
404 / 405
223 / 224
962 / 963
330 / 331
927 / 928
474 / 475
1116 / 1117
341 / 342
532 / 533
527 / 528
580 / 581
278 / 279
337 / 338
404 / 405
1207 / 1208
389 / 390
541 / 542
382 / 383
270 / 271
1139 / 1140
2582 / 2583
167 / 168
241 / 242
396 / 397
230 / 231
193 / 194
360 / 361
290 / 291
2434 / 2435
584 / 585
456 / 457
342 / 343
313 / 314
786 / 787
706 / 707
450 / 451
2000 / 2001
501 / 502
1301 / 1302
677 / 678
1082 / 1083
1414 / 1415
226 / 227
1414 / 1415
367 / 368
371 / 372
367 / 368
440 / 441
506 / 507
233 / 234
180 / 181
1160 / 1161
1127 / 1128
377 / 378
1031 / 1032
235 / 236
340 / 341
1201 / 1202
1286 / 1287
266 / 267
253 / 254
412 / 413
458 / 459
245 / 246
240 / 241
560 / 561
256 / 257
229 / 230
215 / 216
217 / 218
297 / 298
554 / 555
215 / 216
216 / 217
215 / 216
215 / 216
215 / 216
215 / 216
215 / 216
216 / 217
215 / 216
219 / 220
314 / 315
211 / 212
215 / 216
214 / 215
215 / 216
201 / 202
267 / 268
252 / 253
1577 / 1578
234 / 235
500 / 501
421 / 422
303 / 304
213 / 214
477 / 478
983 / 984
531 / 532
1426 / 1427
2259 / 2260
209 / 210
495 / 496
529 / 530
399 / 400
420 / 421
356 / 357
1796 / 1797
199 / 200
2397 / 2398
1079 / 1080
1079 / 1080
676 / 677
320 / 321
215 / 216
215 / 216
215 / 216
459 / 460
413 / 414
343 / 344
429 / 430
347 / 348
410 / 411
258 / 259
401 / 402
407 / 408
961 / 962
904 / 905
240 / 241
388 / 389
520 / 521
290 / 291
257 / 258
741 / 742
2677 / 2678
369 / 370
512 / 513
741 / 742
364 / 365
500 / 501
711 / 712
1185 / 1186
991 / 992
611 / 612
258 / 259
276 / 277
477 / 478
538 / 539
273 / 274
303 / 304
715 / 716
554 / 555
325 / 326
667 / 668
901 / 902
369 / 370
324 / 325
352 / 353
361 / 362
374 / 375
384 / 385
341 / 342
321 / 322
254 / 255
253 / 254
313 / 314
221 / 222
488 / 489
596 / 597
285 / 286
837 / 838
516 / 517
510 / 511
557 / 558
332 / 333
496 / 497
255 / 256
838 / 839
1128 / 1129
536 / 537
258 / 259
297 / 298
309 / 310
364 / 365
671 / 672
357 / 358
1109 / 1110
403 / 404
548 / 549
939 / 940
556 / 557
318 / 319
934 / 935
473 / 474
408 / 409
1282 / 1283
340 / 341
268 / 269
506 / 507
1851 / 1852
250 / 251
293 / 294
403 / 404
1426 / 1427
1080 / 1081
1056 / 1057
974 / 975
319 / 320
303 / 304
342 / 343
544 / 545
1014 / 1015
683 / 684
411 / 412
720 / 721
438 / 439
1021 / 1022
277 / 278
735 / 736
881 / 882
336 / 337
410 / 411
826 / 827
879 / 880
344 / 345
642 / 643
505 / 506
1575 / 1576
658 / 659
1424 / 1425
1198 / 1199
659 / 660
1224 / 1225
331 / 332
672 / 673
295 / 296
609 / 610
441 / 442
454 / 455
1691 / 1692
1347 / 1348
329 / 330
1277 / 1278
408 / 409
464 / 465
518 / 519
303 / 304
1585 / 1586
330 / 331
516 / 517
637 / 638
844 / 845
951 / 952
486 / 487
988 / 989
593 / 594
484 / 485
593 / 594
1101 / 1102
593 / 594
369 / 370
791 / 792
355 / 356
878 / 879
734 / 735
1423 / 1424
734 / 735
337 / 338
351 / 352
342 / 343
815 / 816
388 / 389
392 / 393
1103 / 1104
467 / 468
449 / 450
1915 / 1916
462 / 463
751 / 752
522 / 523
1414 / 1415
564 / 565
1007 / 1008
965 / 966
423 / 424
1062 / 1063
1196 / 1197
1155 / 1156
672 / 673
482 / 483
1445 / 1446
546 / 547
1692 / 1693
575 / 576
549 / 550
885 / 886
1120 / 1121
942 / 943
463 / 464
513 / 514
576 / 577
607 / 608
327 / 328
334 / 335
337 / 338
328 / 329
518 / 519
914 / 915
999 / 1000
404 / 405
1165 / 1166
759 / 760
965 / 966
392 / 393
169 / 170
252 / 253
1357 / 1358
397 / 398
733 / 734
1883 / 1884
1023 / 1024
332 / 333
727 / 728
1784 / 1785
1040 / 1041
616 / 617
627 / 628
1237 / 1238
302 / 303
1383 / 1384
1140 / 1141
394 / 395
546 / 547
1403 / 1404
1085 / 1086
123 / 124
883 / 884
884 / 885
801 / 802
782 / 783
814 / 815
586 / 587
663 / 664
773 / 774
409 / 410
1985 / 1986
1452 / 1453
768 / 769
912 / 913
360 / 361
349 / 350
364 / 365
478 / 479
385 / 386
498 / 499
1005 / 1006
522 / 523
504 / 505
1177 / 1178
523 / 524
898 / 899
502 / 503
243 / 244
266 / 267
268 / 269
240 / 241
240 / 241
285 / 286
296 / 297
240 / 241
241 / 242
140 / 141
1197 / 1198
877 / 878
236 / 237
197 / 198
209 / 210
402 / 403
834 / 835
282 / 283
697 / 698
1474 / 1475
314 / 315
221 / 222
292 / 293
970 / 971
427 / 428
636 / 637
725 / 726
714 / 715
328 / 329
502 / 503
251 / 252
657 / 658
907 / 908
226 / 227
368 / 369
501 / 502
318 / 319
786 / 787
712 / 713
482 / 483
358 / 359
817 / 818
514 / 515
321 / 322
738 / 739
497 / 498
1551 / 1552
810 / 811
332 / 333
465 / 466
865 / 866
316 / 317
340 / 341
549 / 550
394 / 395
825 / 826
825 / 826
669 / 670
479 / 480
1125 / 1126
405 / 406
1538 / 1539
293 / 294
1975 / 1976
877 / 878
351 / 352
317 / 318
404 / 405
641 / 642
308 / 309
320 / 321
975 / 976
432 / 433
1011 / 1012
987 / 988
549 / 550
1094 / 1095
700 / 701
373 / 374
558 / 559
508 / 509
542 / 543
559 / 560
485 / 486

## Sheet: Sheet3
1060/1061
1018/1019
401/402
233/234
1157/1158
628/629
791/792
1182/1183
684/685
1164/1165
798/799
396/397
517/518
159/160
1196/1197
379/380
1356/1357
506/507
526/527
827/828
735/736
186/187
640/641
718/719
3729/3730
627/628
618/619
560/561
206/207
336/337
113/114
363/364
347/348
347/348
346/347
579/580
329/330
332/333
347/348
343/344
346/347
341/342
341/342
344/345
322/323
343/344
336/337
290/291
290/291
338/339
344/345
344/345
343/344
324/325
333/334
332/333
341/342
341/342
344/345
337/338
337/338
337/338
333/334
333/334
336/337
319/320
340/341
340/341
336/337
328/329
117/118
235/236
967/968
228/229
161/162
224/225
257/258
501/502
1150/1151
617/618
204/205
1356/1357
617/618
783/784
783/784
1578/1579
141/142
105/106
1030/1031
330/331
1053/1054
897/898
930/931
297/298
542/543
859/860
378/379
246/247
303/304
372/373
725/726
780/781
486/487
1578/1579
1053/1054
1166/1167
243/244
1187/1188
1026/1027
1204/1205
974/975
1264/1265
1117/1118
221/222
1119/1120
561/562
651/652
175/176
1388/1389
264/265
297/298
1039/1040
145/146
374/375
351/352
133/134
814/815
314/315
791/792
1541/1542
810/811
1028/1029
1028/1029
553/554
746/747
1037/1038
1184/1185
848/849
118/119
403/404
264/265
162/163
633/634
643/644
686/687
429/430
1004/1005
857/858
515/516
360/361
644/645
1393/1394
721/722
1702/1703
1615/1616
1022/1023
544/545
719/720
601/602
215/216
1017/1018
593/594
215/216
1148/1149
1304/1305
193/194
354/355
586/587
392/393
1402/1403
1290/1291
357/358
368/369
193/194
530/531
337/338
342/343
248/249
1220/1221
998/999
337/338
481/482
1083/1084
412/413
1097/1098
499/500
313/314
1098/1099
525/526
591/592
912/913
975/976
1097/1098
1097/1098
919/920
594/595
144/145
1177/1178
228/229
537/538
2037/2038
392/393
416/417
318/319
835/836
368/369
836/837
754/755
354/355
1098/1099
692/693
245/246
129/130
649/650
689/690
650/651
1409/1410
580/581
544/545
1124/1125
586/587
389/390
1453/1454
404/405
223/224
962/963
330/331
927/928
474/475
1116/1117
341/342
532/533
527/528
580/581
278/279
337/338
404/405
1207/1208
389/390
541/542
382/383
270/271
1139/1140
2582/2583
167/168
241/242
396/397
230/231
193/194
360/361
290/291
2434/2435
584/585
456/457
342/343
313/314
786/787
706/707
450/451
2000/2001
501/502
1301/1302
677/678
1082/1083
1414/1415
226/227
1414/1415
367/368
371/372
367/368
440/441
506/507
233/234
180/181
1160/1161
1127/1128
377/378
1031/1032
235/236
340/341
1201/1202
1286/1287
266/267
253/254
412/413
458/459
245/246
240/241
560/561
256/257
229/230
215/216
217/218
297/298
554/555
215/216
216/217
215/216
215/216
215/216
215/216
215/216
216/217
215/216
219/220
314/315
211/212
215/216
214/215
215/216
201/202
267/268
252/253
1577/1578
234/235
500/501
421/422
303/304
213/214
477/478
983/984
531/532
1426/1427
2259/2260
209/210
495/496
529/530
399/400
420/421
356/357
1796/1797
199/200
2397/2398
1079/1080
1079/1080
676/677
320/321
215/216
215/216
215/216
459/460
413/414
343/344
429/430
347/348
410/411
258/259
401/402
407/408
961/962
904/905
240/241
388/389
520/521
290/291
257/258
741/742
2677/2678
369/370
512/513
741/742
364/365
500/501
711/712
1185/1186
991/992
611/612
258/259
276/277
477/478
538/539
273/274
303/304
715/716
554/555
325/326
667/668
901/902
369/370
324/325
352/353
361/362
374/375
384/385
341/342
321/322
254/255
253/254
313/314
221/222
488/489
596/597
285/286
837/838
516/517
510/511
557/558
332/333
496/497
255/256
838/839
1128/1129
536/537
258/259
297/298
309/310
364/365
671/672
357/358
1109/1110
403/404
548/549
939/940
556/557
318/319
934/935
473/474
408/409
1282/1283
340/341
268/269
506/507
1851/1852
250/251
293/294
403/404
1426/1427
1080/1081
1056/1057
974/975
319/320
303/304
342/343
544/545
1014/1015
683/684
411/412
720/721
438/439
1021/1022
277/278
735/736
881/882
336/337
410/411
826/827
879/880
344/345
642/643
505/506
1575/1576
658/659
1424/1425
1198/1199
659/660
1224/1225
331/332
672/673
295/296
609/610
441/442
454/455
1691/1692
1347/1348
329/330
1277/1278
408/409
464/465
518/519
303/304
1585/1586
330/331
516/517
637/638
844/845
951/952
486/487
988/989
593/594
484/485
593/594
1101/1102
593/594
369/370
791/792
355/356
878/879
734/735
1423/1424
734/735
337/338
351/352
342/343
815/816
388/389
392/393
1103/1104
467/468
449/450
1915/1916
462/463
751/752
522/523
1414/1415
564/565
1007/1008
965/966
423/424
1062/1063
1196/1197
1155/1156
672/673
482/483
1445/1446
546/547
1692/1693
575/576
549/550
885/886
1120/1121
942/943
463/464
513/514
576/577
607/608
327/328
334/335
337/338
328/329
518/519
914/915
999/1000
404/405
1165/1166
759/760
965/966
392/393
169/170
252/253
1357/1358
397/398
733/734
1883/1884
1023/1024
332/333
727/728
1784/1785
1040/1041
616/617
627/628
1237/1238
302/303
1383/1384
1140/1141
394/395
546/547
1403/1404
1085/1086
123/124
883/884
884/885
801/802
782/783
814/815
586/587
663/664
773/774
409/410
1985/1986
1452/1453
768/769
912/913
360/361
349/350
364/365
478/479
385/386
498/499
1005/1006
522/523
504/505
1177/1178
523/524
898/899
502/503
243/244
266/267
268/269
240/241
240/241
285/286
296/297
240/241
241/242
140/141
1197/1198
877/878
236/237
197/198
209/210
402/403
834/835
282/283
697/698
1474/1475
314/315
221/222
292/293
970/971
427/428
636/637
725/726
714/715
328/329
502/503
251/252
657/658
907/908
226/227
368/369
501/502
318/319
786/787
712/713
482/483
358/359
817/818
514/515
321/322
738/739
497/498
1551/1552
810/811
332/333
465/466
865/866
316/317
340/341
549/550
394/395
825/826
825/826
669/670
479/480
1125/1126
405/406
1538/1539
293/294
1975/1976
877/878
351/352
317/318
404/405
641/642
308/309
320/321
975/976
432/433
1011/1012
987/988
549/550
1094/1095
700/701
373/374
558/559
508/509
542/543
559/560
485/486
