# Supplementary material for: Identification and analysis of pig chimeric mRNAs using RNA sequencing data
Source: BMC Genomics. 2012 Aug 28;13:429. doi: 10.1186/1471-2164-13-429 (PMC3531304; doi:10.1186/1471-2164-13-429)
Supplement: Additional file 3 — Putative chimeric mRNAs validated by ESTs. The table lists the chimeric mRNAs validated by ESTs. The columns of the table consist of the GenBank ID of putative chimeric mRNAs, the number of ESTs that overlap at least 20 nt of the sequence on either side of a putative fusion point, as well as the GenBank ID of each EST. [file 1471-2164-13-429-S3.txt]

#Chimera ID	Count of ESTs	EST ID
AY610463	250	HX236962,HX236928,HX236677,HX236502,HX235572,HX223318,HX222462,HX221353,FS703378,FS701800,FS699394,FS694492,FS692216,FS691648,FS690536,FS690507,FS690372,FS689731,FS689207,FS688635,FS688189,FS687543,FS687510,FS686511,FS677355,FS672803,FS657397,FS647834,FD633083,DT323774,DB803722,DB802113,DB801116,CJ034320,CJ031795,CJ029913,CJ026616,CJ026046,CJ008796,BW984686,BW982206,BW982088,BW977940,BW974484,BW9…
AK345941	247	FS698702,FS660591,FS687351,FS688750,HX204865,BP173473,HX238240,FS691105,HX237650,HX223027,HX220299,HX218095,HX202984,HX202108,FS721542,FS720665,FS720589,FS720144,FS719238,FS715804,FS715747,FS715021,FS714104,FS712506,FS711727,FS711595,FS711489,FS711479,FS711242,FS710428,FS709942,FS709600,FS708442,FS706791,FS706601,FS706479,FS706101,FS706038,FS705265,FS705061,FS688224,FS668686,FS663001,FS662156,FS6…
AK348360	247	FS698702,FS660591,FS687351,FS688750,HX204865,BP173473,HX238240,FS691105,HX237650,HX223027,HX220299,HX218095,HX202984,HX202108,FS721542,FS720665,FS720589,FS720144,FS719238,FS715804,FS715747,FS715021,FS714104,FS712506,FS711727,FS711595,FS711489,FS711479,FS711242,FS710428,FS709942,FS709600,FS708442,FS706791,FS706601,FS706479,FS706101,FS706038,FS705265,FS705061,FS688224,FS668686,FS663001,FS662156,FS6…
AK352212	247	FS698702,FS660591,FS687351,FS688750,HX204865,BP173473,HX238240,FS687774,FS691105,HX237650,HX223027,HX220299,HX218095,HX202984,HX202108,FS721542,FS720665,FS720589,FS720144,FS719238,FS715804,FS715747,FS715021,FS714104,FS712506,FS711727,FS711595,FS711489,FS711479,FS711242,FS710428,FS709942,FS709600,FS708442,FS706791,FS706601,FS706479,FS706101,FS706038,FS705265,FS705061,FS688224,FS668686,FS663001,FS6…
AK232291	243	CJ008796,FS704405,FS701800,DB790531,FS677355,FS672803,BW973056,FS699394,FS675474,DB803718,FS703378,CJ029913,FS672830,FS675191,CJ026616,CJ022967,DB801930,FS703901,FS673961,DB786731,CJ022988,BW982206,BW977940,BP445768,BP462995,BP441593,FS692216,BP440393,BP144439,FS690507,CJ028201,FS689959,CJ028124,BP442836,HX236677,FS702708,FD633083,DB801747,BW982088,FS689940,DB803722,DB802928,DB802113,BP166726,BP4…
AK234929	232	FS701173,FS698209,FS700988,CJ030317,BP170306,BP441531,FS672795,BP433118,BP172544,CJ032689,CJ024358,BW978412,FS722160,CJ029923,CJ029816,BP171195,BW979284,BP143581,BP142707,CJ025567,BP165647,FS677800,BW984123,BW978270,BW981268,BW980178,BW978692,BW972651,BP436402,DB788993,BP433036,BW979667,BP436689,DB802109,BW981050,BW980350,BP169449,DB804283,BP433108,DB805483,DB802524,BW977750,BP441333,BP143778,DB7…
AK351492	232	FS701173,FS698209,FS700988,CJ030317,BP170306,BP441531,FS672795,BP433118,BP172544,CJ032689,CJ024358,BW978412,FS722160,CJ029923,CJ029816,BW979284,BP171195,BP143581,BP142707,FS677800,CJ025567,BW984123,BP165647,BW981268,BW980178,BW978692,BW978270,BW972651,DB788993,BP436689,BP433036,DB802109,BW981050,BW980350,BW979667,DB804283,BP436402,BP169449,DB805483,DB802524,BW977750,BP433108,DB788796,BW979898,BP4…
AK345429	231	FS701173,FS698209,FS700988,CJ030317,BP170306,BP441531,FS672795,BP433118,BP172544,CJ032689,CJ024358,BW978412,FS722160,CJ029923,CJ029816,BP171195,CJ025567,BW979284,BP143581,BP142707,BW978270,BP165647,FS677800,BW984123,DB788993,BW981268,BW980178,BW978692,BW972651,BP433036,BW979667,BP436689,DB802109,BW981050,BW980350,BP436402,BP433108,BP169449,DB804283,DB805483,DB802524,BW977750,BP441333,BP143778,DB7…
AK345637	231	FS701173,FS698209,FS700988,CJ030317,BP170306,BP433118,CJ024358,BP441531,FS672795,BP172544,CJ032689,BW978412,FS722160,CJ029816,CJ029923,BP433036,BP171195,BW979284,BP436402,BP143581,BP142707,CJ025567,BP165647,FS677800,BW984123,BW978270,BW981268,BW980178,BW978692,BW972651,DB788993,BW979667,BP436689,DB802109,BW981050,BW980350,BP169449,DB804283,BP433108,DB805483,DB802524,DB789480,BW977750,BP441333,BP1…
AK345644	231	FS701173,FS698209,FS700988,CJ030317,BP170306,BP441531,FS672795,BP433118,BP172544,CJ032689,CJ024358,BW978412,FS722160,CJ029923,CJ029816,BW979284,BP171195,BP143581,BP142707,FS677800,CJ025567,BW984123,BP165647,BW981268,BW980178,BW978692,BW978270,BW972651,DB788993,BP436689,BP433036,DB802109,BW981050,BW980350,BW979667,DB804283,BP436402,BP169449,DB805483,DB802524,BW977750,BP433108,DB788796,BW979898,BP4…
AK345698	231	FS701173,FS698209,FS700988,CJ030317,BP433118,BP170306,CJ024358,BP441531,FS672795,BP172544,CJ032689,BW978412,FS722160,CJ029816,CJ029923,BP433036,BW979284,BP171195,BP436402,BP143581,BP142707,FS677800,CJ025567,BW984123,BP165647,BW981268,BW980178,BW978692,BW978270,BW972651,DB788993,BP436689,DB802109,BW981050,BW980350,BW979667,DB804283,BP169449,DB805483,DB802524,DB789480,BW977750,BP433108,DB788796,BW9…
AK345867	231	FS701173,FS698209,FS700988,CJ030317,BP170306,BP441531,FS672795,BP433118,BP172544,CJ032689,CJ024358,BW978412,FS722160,CJ029923,CJ029816,BW979284,BP171195,BP143581,BP142707,FS677800,CJ025567,BW984123,BP165647,BW981268,BW980178,BW978692,BW978270,BW972651,DB788993,BP436689,BP433036,DB802109,BW981050,BW980350,BW979667,DB804283,BP436402,BP169449,DB805483,DB802524,BW977750,BP433108,DB788796,BW979898,BP4…
AK346039	231	FS701173,FS698209,FS700988,CJ030317,BP170306,BP441531,FS672795,BP433118,BP172544,CJ032689,CJ024358,BW978412,FS722160,CJ029923,CJ029816,BW979284,BP171195,BP143581,BP142707,FS677800,CJ025567,BW984123,BP165647,BW981268,BW980178,BW978692,BW978270,BW972651,DB788993,BP436689,BP433036,DB802109,BW981050,BW980350,BW979667,DB804283,BP436402,BP169449,DB805483,DB802524,BW977750,BP433108,DB788796,BW979898,BP4…
AK346511	231	FS701173,FS698209,FS700988,CJ030317,BP170306,BP441531,FS672795,BP433118,BP172544,CJ032689,CJ024358,BW978412,FS722160,CJ029923,CJ029816,BW979284,BP171195,BP143581,BP142707,FS677800,CJ025567,BW984123,BP165647,BW981268,BW980178,BW978692,BW978270,BW972651,DB788993,BP436689,BP433036,DB802109,BW981050,BW980350,BW979667,DB804283,BP436402,BP169449,DB805483,DB802524,BW977750,BP433108,DB788796,BW979898,BP4…
AK347800	231	FS701173,FS698209,FS700988,CJ030317,BP170306,BP441531,FS672795,BP433118,BP172544,CJ032689,CJ024358,BW978412,FS722160,CJ029923,CJ029816,BW979284,BP171195,BP143581,BP142707,FS677800,CJ025567,BW984123,BP165647,BW981268,BW980178,BW978692,BW978270,BW972651,BP436689,DB788993,BP433036,DB802109,BW981050,BW980350,BW979667,DB804283,BP436402,BP169449,DB805483,DB802524,BW977750,BP433108,DB788796,BW979898,BP4…
AK348140	231	FS701173,FS698209,FS700988,CJ030317,BP170306,BP441531,FS672795,BP433118,BP172544,CJ032689,CJ024358,BW978412,FS722160,CJ029923,CJ029816,BW979284,BP171195,BP143581,BP142707,FS677800,CJ025567,BW984123,BP165647,BW981268,BW980178,BW978692,BW978270,BW972651,DB788993,BP436689,BP433036,DB802109,BW981050,BW980350,BW979667,DB804283,BP436402,BP169449,DB805483,DB802524,BW977750,BP433108,DB788796,BW979898,BP4…
AK348210	231	FS701173,FS698209,FS700988,CJ030317,BP170306,BP441531,FS672795,BP433118,BP172544,CJ032689,CJ024358,BW978412,FS722160,CJ029923,CJ029816,BW979284,BP171195,BP143581,BP142707,FS677800,CJ025567,BW984123,BP165647,BW981268,BW980178,BW978692,BW978270,BW972651,DB788993,BP436689,BP433036,DB802109,BW981050,BW980350,BW979667,DB804283,BP436402,BP169449,DB805483,DB802524,BW977750,BP433108,DB788796,BW979898,BP4…
AK348646	231	FS701173,FS698209,FS700988,CJ030317,BP170306,BP441531,FS672795,BP433118,BP172544,CJ032689,CJ024358,BW978412,FS722160,CJ029923,CJ029816,BW979284,BP171195,BP143581,BP142707,FS677800,CJ025567,BW984123,BP165647,BW981268,BW980178,BW978692,BW978270,BW972651,DB788993,BP436689,BP433036,DB802109,BW981050,BW980350,BW979667,DB804283,BP436402,BP169449,DB805483,DB802524,BW977750,BP433108,DB788796,BW979898,BP4…
AK351074	231	FS701173,FS698209,FS700988,CJ030317,BP170306,BP441531,FS672795,BP433118,BP172544,CJ032689,CJ024358,BW978412,FS722160,CJ029923,CJ029816,BW979284,BP171195,BP143581,BP142707,FS677800,CJ025567,BW984123,BP165647,BW981268,BW980178,BW978692,BW978270,BW972651,DB788993,BP436689,BP433036,DB802109,BW981050,BW980350,BW979667,DB804283,BP436402,BP169449,DB805483,DB802524,BW977750,BP433108,DB788796,BW979898,BP4…
AK351974	231	FS701173,FS698209,FS700988,CJ030317,BP170306,BP441531,FS672795,BP433118,BP172544,CJ032689,CJ024358,BW978412,FS722160,CJ029923,CJ029816,BW979284,BP171195,BP143581,BP142707,FS677800,CJ025567,BW984123,BP165647,BW981268,BW980178,BW978692,BW978270,BW972651,BP436689,DB788993,BP433036,DB802109,BW981050,BW980350,BW979667,DB804283,BP436402,BP169449,DB805483,DB802524,BW977750,BP433108,DB788796,BW979898,BP4…
AJ243849	222	DB803718,FS704405,FS677355,FS675474,CJ008796,FS699394,FS672803,FS701800,BW973056,DB790531,CJ029913,FS703378,FS672830,CJ026616,FS675191,DB801930,FS703901,DB786731,FS673961,CJ022988,CJ022967,BW982206,BP445768,BP462995,BP441593,FS692216,BP440393,BP144439,FS690507,CJ028201,FS689959,CJ028124,BP442836,HX236677,FS702708,FD633083,DB801747,FS689940,DB803722,DB802928,BW977940,DB802113,BP166726,BP446769,DB8…
AK233514	222	DB803718,FS677355,FS704405,FS675474,FS699394,FS672803,CJ008796,BW973056,CJ029913,FS701800,FS703378,DB790531,FS672830,CJ026616,FS675191,DB801930,DB786731,FS673961,FS703901,BP445768,BP462995,FS692216,BP441593,FS690507,BP440393,BP144439,CJ028201,HX236677,CJ028124,BP442836,FS702708,FS689959,DB801747,CJ022988,CJ022967,FD633083,BW982206,FS689940,DB803722,DB802928,DB802113,BP166726,BP446769,DB801116,HX2…
EF619344	222	EW595016,EW314628,HX245955,HX209792,HX209134,HX206478,FS670486,FS655946,FS655886,FS655721,FS655190,FS654253,EW590418,EW376713,EW372044,EW369336,EW314344,EW313534,EW245172,EH007230,EB422435,EB422433,BX675317,BE013183,EW649088,EW509660,EV974126,FS683810,FS665097,FS650868,EW342232,EW240369,EW120194,EW028770,DT322267,EV996108,EB422543,FS685144,GR554507,EW162985,HX243975,HX243793,EW441938,EW375603,EW5…
EF622095	222	HX245955,HX209792,HX209134,HX206478,FS670486,FS655946,FS655886,FS655721,FS655190,FS654253,EW590418,EW376713,EW372044,EW369336,EW314344,EW313534,EW245172,EH007230,EB422435,EB422433,BX675317,BE013183,EW649088,EW509660,FS683810,FS665097,FS650868,EW595016,EW342232,EW314628,EW240369,EW120194,EW028770,DT322267,EB422543,FS685144,EV974126,GR554507,EW162985,HX243975,HX243793,EW441938,EW375603,EW587349,EW3…
AK350592	220	CJ021986,EW244146,EW076094,EV997982,EW150444,FS671105,FS665946,EW274359,EW116570,EW090880,EW072125,EW078194,EW363011,EW282114,EW119361,EW103791,EW078047,EW371415,EW283863,EW236744,EW140941,EW109556,EW521660,EW650329,EW339020,EW215229,EW001954,HX207853,EW029091,EW590912,EW473218,EW182343,EV933177,EV932318,HX234506,EW256934,EW587554,BX918080,EW520645,EW240114,EW260940,HX225673,HX212548,FS671320,FS6…
AY569332	218	HX245955,HX243975,HX243793,HX212960,HX209792,HX209134,HX206478,FS670486,FS665097,FS655946,FS655886,FS655721,FS655190,EW649088,EW590418,EW587349,EW509660,EW430561,EW406664,EW381354,EW374470,EW373774,EW313534,EW306525,EW246079,EW238597,EW117123,EV936153,EV930466,EV919351,EH007230,EH006752,BX665273,BE013183,FS683810,FS654253,FS650868,EW586924,EW385396,EW375603,EW373487,EW365234,EW342232,EW314628,EW2…
DQ629153	218	DY843544,FS676443,DN131637,EV933177,EW591456,DN131290,EW280135,CF179085,EW077069,FS671320,FS664481,FS668955,EW239834,EV930926,EW593583,HX225673,BF079219,FS666221,FD602999,HX212548,FS715678,EW026991,BQ599049,HX226023,BX924458,EW387014,DY431971,DY429915,EW189704,EW241460,AJ957873,BX676744,AJ957075,EW592467,EW587554,EW432855,EW590912,FS665563,EW246979,EW241086,EW028349,EV932318,BG608665,EW287923,EW4…
AJ416019	202	DT322267,HX243975,FS665097,HX243793,HX245955,HX212960,FS670486,FS655190,HX209134,BX665273,BX675317,EW238569,BU946804,FS650868,HX206478,FS683810,BQ600264,FS654253,FS685144,BX665274,FS655886,HX209792,EH006752,EH007230,FS655721,EW590418,EW430561,EV936153,EW117123,EW649088,EW314628,EW244750,EW068567,EW379972,BX916533,EW374470,CB471223,EV930466,EW509660,EW238597,EW385396,EW342232,EW373487,BI360273,EW5…
AK234630	177	BW976496,BP464698,BP172708,FS664248,BW968145,FS721417,DB783197,BW999777,CJ008039,HX238997,HX238916,CJ011383,FD594867,FD588556,CJ016057,BP172281,BW979080,BW976924,BW976147,FD590481,FD588672,BW980963,BW963437,FD588754,FD589740,BW976676,FD608971,BP162404,CJ039682,EW629691,EW623983,EW599850,EW592951,EW580075,EW560395,EW493616,EW315059,EW314038,EW307231,EW197799,EW174878,EW076167,EW655480,EW310509,EW4…
AK240344	177	BW976496,BP464698,BP172708,FS664248,BW968145,FS721417,DB783197,BW999777,FD588556,HX238997,HX238916,CJ016057,CJ011383,CJ008039,BP172281,BW979080,BW976147,FD594867,BW980963,BW976924,BW963437,FD588754,FD590481,FD589740,FD588672,BW976676,FD608971,CJ039682,BP162404,EW629691,EW623983,EW599850,EW592951,EW580075,EW560395,EW493616,EW315059,EW314038,EW307231,EW197799,EW174878,EW076167,EW655480,EW310509,EW4…
AK352189	177	BW976496,BP464698,BP172708,FS664248,BW968145,FS721417,DB783197,BW999777,HX238997,HX238916,FD588556,CJ016057,CJ011383,CJ008039,BW980963,BW979080,BW976147,BW963437,BP172281,FD588754,FD594867,BW976924,BW976676,FD590481,FD589740,FD588672,FD608971,BP162404,CJ039682,EW629691,EW623983,EW599850,EW592951,EW580075,EW560395,EW493616,EW315059,EW314038,EW307231,EW197799,EW174878,EW076167,EW655480,EW310509,EW4…
AK239153	169	BP172281,BW979080,DB818929,BX915797,CJ016057,BX915568,BW976924,BW980963,CJ011383,BX922321,BW976676,BX923076,AJ950003,CJ008039,FD588556,BW976147,BW963437,FD590481,HX238997,CJ039682,BP162404,HX238916,FD594867,DB820381,EW192530,AJ951696,EW237908,EW264208,EW296440,EW580075,EW268512,EV866223,EW587931,EW226183,EV869059,FD589740,EW629054,EW305526,EW296960,EW574078,EW310509,AJ943573,EW270245,EW197799,EW6…
AK240163	169	BP172281,BW979080,DB818929,BX915797,CJ016057,BX915568,BW980963,BX922321,BW976924,CJ011383,BW976676,BX923076,AJ950003,FD588556,BW963437,CJ008039,BW976147,FD590481,HX238997,CJ039682,BP162404,HX238916,FD594867,DB820381,EW192530,AJ951696,EW237908,EW264208,EW296440,EW580075,EW268512,EV866223,EW587931,EW226183,EV869059,FD589740,EW629054,EW305526,EW296960,EW574078,EW310509,AJ943573,EW270245,EW197799,EW6…
AK352247	169	BP172281,BW979080,DB818929,BX915797,BX915568,CJ016057,BX922321,BW980963,BW976924,CJ011383,BW976676,BX923076,AJ950003,FD588556,BW963437,CJ008039,BW976147,FD590481,HX238997,CJ039682,BP162404,HX238916,FD594867,DB820381,EW192530,AJ951696,EW237908,EW264208,EW296440,EW580075,EV866223,EV869059,EW268512,EW587931,EW226183,EW629054,FD589740,EW296960,EW574078,EW305526,EW310509,EW270245,AJ943573,EW197799,EW6…
AK235125	116	HX215450,FS646776,BW981231,BW979978,DN100879,BW982759,FD602131,CJ015620,HX226345,FD593031,FD604992,FD601133,EX654805,BP152698,FS676052,BX673697,BP456272,FD599031,DY416690,EW306916,DB812719,DN101237,EW204314,EW506764,FD595347,BW968905,BW964113,EW384158,FS716816,EW506184,EW646054,EW310787,EW639543,EW379104,EW456871,EV881899,EW561945,EW569141,FD608237,EW678171,FD599678,FD608141,EW307362,EW568103,EW5…
AK234383	115	DN100879,DN101237,BW979978,FS646776,HX215450,BW982759,EX654805,FS676052,BW981231,FD601133,HX226345,FD602131,DB811606,FD604992,CJ015620,FD593031,BW964113,BP152698,BX673697,BX667469,FS716816,BP456272,AJ961954,AJ961864,AJ961478,FD599031,DY416690,EW306916,EW204314,EW506764,DB812719,ES448083,FD595347,EW143608,ES448113,BW968905,EW384158,EV881899,EW310787,EW506184,EV895169,EW596235,EW639543,EW561945,EW3…
AK235088	115	DN101237,DN100879,BW979978,FS676052,EX654805,FS646776,FD601133,BW982759,HX215450,DB811606,BW981231,BX667469,AJ961954,AJ961864,AJ961478,FD604992,FD593031,CJ015620,FD602131,HX226345,EW306916,BP152698,DY416690,BX673697,BP456272,DB812719,ES448083,ES448113,EV881899,EW639543,EW596235,EW506764,EW569141,EV895169,EW561945,EW506184,EW646054,EW678171,DY412648,FD599031,EW204314,EW384158,EV873928,EW307362,EW2…
AK235711	115	DN101237,DN100879,BW979978,EX654805,FS676052,FS646776,FD601133,BW982759,HX215450,BW981231,FD604992,FD593031,CJ015620,FD602131,HX226345,BP152698,BX673697,BP456272,BX667469,DB811606,AJ961954,AJ961864,AJ961478,DY416690,EW306916,FD599031,EW204314,EW506764,DB812719,ES448083,EW384158,ES448113,EW506184,EV881899,EW379104,EW639543,EW596235,EW569141,EV895169,EW561945,FD608237,FD595347,EW310787,BW968905,EW6…
AY609409	115	DN100879,DN101237,BW979978,FS646776,HX215450,BW982759,EX654805,FS676052,BW981231,FD601133,HX226345,FD602131,FD604992,CJ015620,FD593031,BP152698,BX673697,DB811606,BW964113,BX667469,FS716816,BP456272,AJ961954,AJ961864,AJ961478,FD599031,DY416690,EW306916,EW204314,EW506764,DB812719,FD595347,ES448083,EW143608,BW968905,ES448113,EW384158,EV881899,EW310787,EW506184,EW596235,EV895169,EW639543,EW561945,EW3…
AY610278	115	EW418464,EW371299,EW092078,EW081635,EV988811,EV943941,BI405102,BW966295,EW522470,EW384373,EW147933,EW115157,EW110640,EW102451,EV988468,CX065802,EW258330,EW427891,EW113037,BQ598827,FS664493,EW462339,EW337731,EW002177,EV937846,FS665464,EW370751,EW284515,EW198740,EV894007,FS670346,CF790794,HX241837,FS670805,EW287868,CF790453,EW478043,EW125697,DY433986,CF363268,EW119187,HX206604,HX206381,BX675552,BX6…
AK234519	114	BW966295,EW081635,FS664493,EW284515,FS670346,BI405102,EW337731,EW092078,EW002177,EV988811,HX241837,EW462339,BX675552,BX675551,EW478043,CF363268,HX230302,FS665464,EW110640,EW418464,EW371299,HX225330,EV988468,HX225231,CF361974,EW280436,EW102451,FS670805,EV894007,EW384373,CX065802,HX206604,HX206381,EW522470,EW370751,EW258330,EW198740,EW147933,EV943941,DN113234,HX243507,HX243348,HX242324,HX230629,HX2…
AK236159	114	DB814406,CJ013092,CJ010657,HX234025,FS698795,CJ008531,CJ008044,BW984671,CJ015269,CJ011818,BW983180,HX231096,CJ010307,HX232007,CJ012834,BW977431,BP158277,DY412236,FD591598,HX241254,BW960657,FD591709,BW956671,FD589429,BP461066,FD591874,BW960528,DY431088,DB816547,CB472326,CJ012752,EW466252,BF702069,DY412596,DY415665,EW468170,FD590424,EW338048,EW063359,EW138326,AJ942670,FD593946,EW058217,DY419855,DY4…
AK236185	114	BP434658,FS702484,FS704325,FS700952,BP173213,BP433180,FS693324,FS690484,DN110973,FS690260,BP435282,DT328819,BP447737,FS687436,BP142871,BP161326,FS688248,FS658618,HX237003,HX235434,FS693920,FS660845,DT322917,BP172353,FS694711,HX220766,BP144179,FS687685,FS692704,CJ037923,BW964797,HX213984,BP464629,CJ028898,CJ026364,HX237663,CJ037329,FD636713,HX235377,CJ033404,FS693094,FS689202,FS688601,DN111323,FS6…
AK237166	114	CJ008531,CJ008044,HX234025,DB814406,CJ010657,CJ013092,FS698795,BW984671,CJ015269,HX231096,CJ011818,BW983180,HX232007,CJ010307,BP158277,CJ012834,BW977431,DY412236,FD591598,HX241254,BW960657,DB816547,FD591709,BW956671,FD589429,FD591874,BP461066,BW960528,DY431088,EW466252,CJ012752,DY412596,CB472326,DY415665,EW468170,BF702069,FD590424,EW338048,EW138326,EW063359,AJ942670,FD593946,DY419855,DY433121,DY4…
AB530147	113	DN111323,HX237026,DN110973,BP434658,FS702484,FS704325,FS700952,BP173213,FS693324,BP433180,FS690484,FS690260,BP435282,FS687436,DT328819,BP447737,BP142871,FS688248,FS658618,BP161326,HX237003,HX235434,FS693920,HX213984,FS660845,FS694711,DT322917,BP172353,HX220766,FS687685,BP144179,FS692704,CJ037923,BW964797,BP464629,CJ028898,CJ026364,HX237663,FD636713,HX235377,FS692342,FS686419,BW981657,FS693094,FS6…
AK235882	98	CK455833,CK455428,FD606470,FD605060,FD600796,DB796401,FD606771,AJ946775,DB797175,AJ955170,BP140587,FD606593,FD605696,DB796426,AJ954541,FD602287,CK454789,FD603989,DB795261,BW974418,BX673586,FD603102,FD603318,DB794199,BW971650,FD605818,FD602064,DB795721,DB796234,DB796179,FD599990,DB797144,AJ947807,BW957541,FD605879,BW958471,BW958576,FD599833,BW971223,BW962236,BW958360,FD606220,FD600161,FD604221,FD6…
AK236963	98	BW974418,BW971650,CK455833,AJ955170,AJ954541,CK455428,FD600796,FD606470,FD605060,BW971223,DB796401,DB795261,FD606771,DB797175,FD605696,AJ946775,FD606593,FD602287,DB796426,BP140587,CK454789,FD599990,FD603989,BX673586,FD603102,FD603318,DB794199,FS694738,FD605818,FD602064,DB795721,FS694739,DB796234,DB796179,DB797144,BW958576,BW957541,FD605879,BW958471,BW962236,FD603037,AJ947807,BW958360,FD606220,FD5…
AK350425	98	CK455833,CK455428,FD606470,FD605060,FD600796,DB796401,FD606771,DB797175,AJ946775,AJ955170,AJ954541,FD606593,FD605696,DB796426,BP140587,FD602287,CK454789,FD603989,DB795261,BW974418,BX673586,FD603102,FD603318,DB794199,BW971650,FD605818,FD602064,DB795721,DB796234,DB796179,FD599990,DB797144,BW957541,AJ947807,FD605879,BW958471,BW958576,FD599833,BW971223,BW962236,BW958360,FD606220,FD600161,FD604221,FD6…
AY039112	98	CK455833,FD600796,CK455428,BW974418,FD606470,FD605060,BW971650,DB796401,FD606771,DB795261,DB797175,AJ946775,AJ955170,AJ954541,FD606593,FD605696,BW971223,DB796426,BP140587,FD602287,CK454789,FD603989,BX673586,FD603102,FD603318,DB794199,FD605818,FD602064,DB795721,DB799331,FD625699,DB796234,DB796179,FD599990,DB798248,DB796117,DB796133,DB797144,BW958576,BW957541,DB796676,AJ947807,FD605879,BW958471,FD5…
AK233000	97	FS700933,BP440066,BP160171,FS700643,CJ033157,BP142291,FS698342,BP161804,CK458600,BW979449,FS695437,DT328591,FS669486,HX218447,HX225450,DB801134,FS640079,FS686664,DT327073,BW971512,DT325953,FS690968,FS645816,CJ019119,FS647808,FD625774,FS687161,FS713468,FS707429,FS722077,FS645675,HX207141,BP143671,EX655032,HX244699,HX224229,EX654721,HX225812,BP162506,HX221263,CJ038334,FD591420,FS711415,HX235962,HX2…
AF028007	96	FS703937,FS676479,FS697464,DB790572,CJ037397,DN107805,DN107446,FS675881,BW976761,FS703578,FS699125,BW980286,BP166564,DT329479,BP158136,BW959217,DY409764,DY413101,FS672428,FS713715,HX234011,FD588107,DT326166,BW977784,FS693149,JK491390,JK484294,FS689389,JK492160,FS688201,FS678267,JK492234,HX203792,BP140637,BP446234,FS686998,BP464825,BP438508,DY417156,BP169417,DY410767,EW367905,HX218474,EV933950,FD6…
AK239646	96	FS703937,DB790572,FS676479,FS697464,BW976761,BW980286,FS675881,DN107805,FS699125,DN107446,FS703578,DT329479,FS672428,DT326166,BW977784,FS693149,HX234011,FS688201,FS678267,FD588107,BP464825,BP438508,BP169417,FS689389,HX203792,BP140637,BP446234,FS686998,BP162846,HX218474,BP449595,CJ037397,BP160715,FS713715,BW958909,BP158136,BP457722,FS713485,HX238667,BP153196,DY413101,JK491390,DY409764,BP166564,JK4…
AK343679	96	FS703937,DB790572,FS676479,FS697464,BW976761,BW980286,FS675881,DN107805,FS699125,DN107446,FS703578,DT329479,DT326166,BW977784,FS672428,FS693149,FS688201,BP464825,HX234011,FS678267,BP169417,FD588107,BP438508,FS689389,HX203792,BP140637,BP446234,FS686998,BP162846,HX218474,BP449595,BP160715,BW958909,FS713485,CJ037397,FS713715,BP158136,BP153196,BP457722,HX238667,DY413101,JK491390,DY409764,BP166564,JK4…
AK235823	95	FS690299,BP159467,FS687477,HX235804,BP455771,BP149141,BP148519,HX238371,BP150903,BP150447,FD601542,FD592263,HX235309,HX224523,FD630948,FD628097,FD627230,FD591361,FD589099,CJ016627,BW965551,FS688870,FD593746,FD593505,HX238674,HX226412,FS691002,FS688807,FS688208,FD592932,HX226898,FS690311,FS642551,FD594139,BW973871,AJ943002,HX204352,CX063672,FD588365,EW579535,BP170080,FD589693,CK459040,HX238733,FS6…
AK239073	94	BP160727,BP170393,FS687354,FS693787,FS690624,BW983809,BP437516,HX219649,FD603865,CK467494,EW580749,FD588480,HX235717,HX235309,HX224523,FD630948,FD628097,FD627230,FD623379,FD610287,FD601542,FD593746,FD592263,FD591361,FD589099,FD588365,DT335186,CJ016627,BW965551,BP455771,BP150903,BP150447,HX236627,FS688870,HX238674,HX226412,FS691002,FS688807,FS688208,FS687477,FS642551,FD593505,FD592932,BW973871,BP4…
AY609966	93	DN114041,DN113687,EW625659,DN106374,DN106108,EW656941,EW587648,DY422761,EW191119,CF794453,EW593379,EW318314,BQ598047,EW280715,EW674905,DN119173,EW270276,EW566585,EW399762,EW191197,DN118824,EW272658,EW266286,DY426737,EW597770,EW300686,EW638067,EW265308,CF793080,EW194410,EW632851,HX242088,EW509352,EV873061,EW483928,EW397257,EW397327,EW548638,EW534536,EW637261,EW360959,EW270530,EW268045,EW265228,EW5…
AF185048	85	HX238949,HX238783,HX237039,HX236894,HX236689,HX236670,HX236309,HX235404,HX235330,HX235220,HX217906,HX212550,FS703582,FS702345,FS701273,FS700414,FS693739,FS690834,FS690095,FS689609,FS689321,FS688244,FS688113,FS687919,FS687390,FS686568,FS686517,FS677731,FS677688,FS676473,FS675727,FS674540,FS674529,FS674505,FS674474,FS674471,FS674307,FS673820,FS672754,FS671699,FS671544,FS664444,FS651615,FS647251,FS6…
AK232470	85	FS677688,FS675727,FS677725,FS672754,FS701273,FS700414,FS671779,FS677731,FS671691,FS671974,BW979331,FS664444,FS673820,FS674307,FS703582,FS671699,FS676473,FS687919,FS644039,HX212550,FS671544,FS674505,HX235404,FS689321,HX236894,FS690004,FS672421,HX235334,FS675091,FS692483,FS688244,FS694004,FS693739,FS687390,FS690834,BP444829,FS689868,FS674474,FS694180,HX236689,FS689609,FS686568,FS642297,FS690095,FS6…
AK235528	84	AJ949851,FS676161,FS700876,BP156776,BW977663,BX917980,BW984646,BP442191,FS687331,FS671240,BP152342,BW963500,FD589861,BW978580,FS703457,FS697377,FS700626,FS703874,FS704144,CJ015774,FS690043,FS697092,BP443301,FS642394,DT323234,FS690042,BW955749,AJ943472,DB813383,AJ939466,FS708569,DN126224,DN109259,DN108899,BP462242,HX220345,DY431373,HX232922,HX219670,CF794972,AJ950213,AJ951539,EW618743,CJ017347,AJ9…
AY533020	84	AJ949851,BX917980,FD589861,FS703457,FS700626,FS697377,FS703874,FS704144,CJ015774,FS690043,BP443301,FS676161,FS690042,FS700876,BW955749,AJ943472,BW977663,DY431373,BP156776,AJ939466,BP442191,AJ951539,DB813383,EV879815,EW618743,EW578635,FD607061,FS697092,EW303757,CF794972,BP436033,EW617646,EV983064,BW984646,FS671240,BI344142,FS687331,BW978580,EW150348,AJ655969,BW963500,AJ951904,AJ950213,EV900612,BW9…
AY533021	84	FS697377,FS703457,FS703874,FS704144,FS700626,FS690043,FD589861,CJ015774,BX917980,FS676161,BP443301,FS690042,FS700876,BW955749,AJ943472,BW977663,AJ949851,BP156776,BP442191,AJ951539,EW578635,FD607061,FS697092,BP436033,BW984646,FS671240,FS687331,BW978580,EW150348,BW963500,BW960821,DN109259,DN108899,FS642394,EV879815,DT323234,EW512562,FS701573,EW464446,EH008248,HX229813,EW515525,EW495447,FS708569,DB7…
GU165833	78	FS678150,FS677072,FS674797,BP159312,BP162811,FS699364,BX920967,FS703511,FS700651,BX921087,CJ017510,DN119912,FS692087,BW972456,FS693710,DB782693,HX229765,BP169193,BP144749,BW970492,FD624257,DN120260,CJ022068,HX226667,BP142575,BP451639,FS693488,FS645379,FS641779,FS693341,CK454230,BW977770,CF359256,HX236399,FS690317,FD624111,BP462583,CK452931,CJ019324,FD630806,DY416826,BP460243,BP154694,BW972172,DB7…
GU165834	78	DN119912,BP144749,FS678150,FS677072,BP169193,BP162811,DB782693,HX229765,FS693710,FS674797,CJ017510,BW970492,BP159312,FS700651,BX920967,FS703511,FS692087,FD624257,FS699364,BX921087,CJ022068,HX226667,BP142575,BP451639,FS693488,FS645379,FS641779,FS693341,BW977770,CF359256,HX236399,FS690317,FD624111,BW972456,BP462583,CK452931,CJ019324,CK454230,FD630806,DY416826,BP460243,BP154694,DN120260,DB781584,BW9…
X51977	76	BX674703,EW398702,EW397501,EW400242,EW399993,EW376995,EW400184,EW397610,EW396727,EW401986,EW397656,EW397147,EW397677,EW397416,EW397588,EW396687,EW396475,EW371254,EW397749,EW401411,EW388321,EW402188,EW401442,EW400358,EW399443,EW396571,EW371502,EW400405,EV922887,EW402070,EW376681,EV924920,EW399176,EW397434,EW397679,EW373210,EW394319,EW396622,EW375225,EV924677,EW397394,EW396574,EW401487,EV926282,EW4…
AK235393	73	DT327043,FD624879,DT333038,BP436285,BP143222,DT322294,FS717459,BW983464,BP166231,FD608701,BW963383,FD642620,DT322229,DT325896,FS716209,HX237320,BP153001,DY416613,FS717441,FD626812,BP144820,DY410805,FS719140,DB805396,DB800725,HX237376,DB804516,BW965871,FS649655,DY411870,BI341874,DN111639,FD626426,FD591929,BP165194,FD623855,FS716269,BW966012,EW509183,FS687093,FD599076,EW134093,BP164526,AW785152,EW0…
AK239535	73	FD624879,DN116299,DN115943,BW983464,BP144820,DN111639,BP166231,BP143222,DB805396,BW963383,DB800725,FS717459,DB804516,FD642620,CJ022954,FS719140,FD626812,FD608701,BP436285,BP153001,DT325896,FS717441,DY416613,DY410805,DT327043,FS716209,DT333038,DT322294,DT322229,FS716269,HX237320,DY411870,EW003578,BW965871,EW150199,FS649655,HX237376,FD626426,BP165194,BI341874,FD591929,EV995434,FD623855,BW966012,EW1…
AK233435	67	FS671871,FS700343,FS673025,BX674637,BP445030,FS673479,DB787717,DB787284,CJ027250,FS663375,DB786371,FS678028,BP442402,BP446947,FS661169,DB786474,CJ000487,DB802627,FS658270,FD602925,FS660901,BX674565,CJ026193,HX219869,BP442187,HX219552,CJ007316,CJ018854,BP451831,CJ005379,BP451394,BP448209,BP453770,BW967547,DB784719,FD600810,FS719014,CJ007101,BW962723,CJ003972,DV230231,EW448668,EW261783,EW070195,CJ0…
AF073474	66	FS673025,FS700343,FS671871,FS661169,BX674565,DB787717,CJ027250,BP445030,FS673479,DB787284,FD602925,FS678028,FS663375,BP446947,DB802627,DB786474,DB786371,CJ000487,BP442402,CJ026193,FS658270,HX219869,FS660901,CJ003972,HX219552,BP442187,FS719014,CJ007316,CJ018854,BP451831,EW070195,EW448668,CJ005379,BP448209,BP451394,BP453770,DV230231,DB784719,BW967547,EW287848,EW120778,FD600810,BW962723,CJ007101,EW2…
AK346624	65	FS673520,DN101218,DN124378,CN162788,CN166478,CK462448,BX926121,DN100860,CJ009344,BX915785,CK466340,DY405178,DN114078,DN133517,DY421437,CN165910,BQ604368,HX224516,CF792797,CF176200,AJ950539,CK462810,EW588454,CF177556,FD606815,DN113725,DN132936,DY406531,BE234485,AJ658729,EW083806,DY433720,BE012984,EW284801,DY416139,BM483925,DN124096,EW241984,CN161386,EW474126,CK467431,CK468448,EW287399,CF794165,BE2…
AY334573	65	CN159261,CN157324,CN157314,DN111071,HX210925,BX926483,HX225308,DY416673,CN163932,DY412632,BX918752,BI339240,EW004630,CA778720,EV920391,EV913650,BG383063,HX211942,BF189029,EV917254,BG610297,EV921617,EV914123,EW429128,HX231245,EV912233,EV915811,EW289589,EV920780,EV917826,EV917828,EV918679,EV920711,EV915535,EV914535,EW212112,EV915921,EV919874,EV920602,EW507573,EV915058,EV913449,EV921399,EW212882,EV9…
AK232562	64	BP446747,BP152329,BG608674,FD595970,BP445008,DT328344,CJ000385,FS668771,FD622017,FD621798,FD620665,FD589350,CJ015841,BP143015,BW975935,BP441234,BI341116,FS700406,EW079677,FS705522,EW081258,CJ030433,CJ021151,EW452754,CJ017377,BP169428,FD620790,FD619637,CJ036391,CJ018081,FS704030,EW372831,DB801385,BM190487,EW249113,BP144679,CJ035978,CJ034931,BF192843,EW137179,CJ034784,EW293653,CJ036059,BP172593,FD6…
AK232726	64	FS700406,CJ030433,FS704030,DB801385,BP169428,BP441234,FS668771,CJ015841,BP143015,DT328344,BP172593,CJ021151,CJ036391,BP144679,BP152329,CJ017377,BW975935,FS705522,CJ000385,CN155305,BM190487,DY427779,EW441734,FD595970,EW372831,EW079677,CJ035978,FD620665,CJ018081,EW081258,EW249113,BG608674,FD622017,FD589350,BP445008,BI341116,EW452754,FD621798,BP446747,FD620790,FD619637,BF192843,CJ034931,EW137179,CJ0…
AK235408	64	FS700406,CJ030433,FS704030,DB801385,BP169428,BP441234,FS668771,CJ015841,BP143015,DT328344,BP172593,CJ021151,CJ036391,BP144679,BP152329,CJ017377,BW975935,FS705522,CJ000385,CN155305,BM190487,EW441734,DY427779,FD595970,EW372831,EW079677,CJ035978,FD620665,CJ018081,EW081258,EW249113,BG608674,FD622017,FD589350,BP445008,BI341116,EW452754,FD621798,BP446747,FD620790,FD619637,BF192843,CJ034931,EW137179,CJ0…
AK346420	64	FS700406,CJ030433,FS704030,DB801385,BP169428,BP441234,FS668771,CJ015841,BP143015,BP172593,DT328344,CJ021151,CJ036391,BP144679,BP152329,CJ017377,BW975935,FS705522,CJ000385,CN155305,BM190487,EW441734,DY427779,FD595970,EW372831,EW079677,CJ035978,CJ018081,FD620665,EW081258,EW249113,BG608674,FD622017,BP445008,FD589350,BI341116,EW452754,FD621798,BP446747,BF192843,FD620790,FD619637,CJ034931,EW137179,CJ0…
AY609900	64	FS704030,CJ030433,DB801385,FS700406,BP169428,BP441234,FS668771,CJ015841,BP172593,BP143015,CJ021151,CJ036391,DT328344,BP144679,CJ017377,BW975935,FS705522,CN155305,BP152329,CJ000385,BM190487,EW441734,DY427779,EW372831,CJ035978,EW079677,FD595970,CJ018081,FD620665,EW249113,EW081258,EW452754,FD589350,BG608674,BI341116,FD622017,BP445008,BF192843,FD621798,BP446747,EW137179,CJ034931,FD620790,FD619637,CJ0…
AK232284	60	BP143233,CJ028008,BX922540,BP143582,HX226376,BP158942,BW963977,FS665425,BP441647,CJ000948,DB807940,BX674743,EW457467,EW589914,EW537292,EW623281,EW313339,EW305497,EW161374,FS665937,EW582723,EW252646,EW481668,EH008813,EW631134,EW595303,CF359093,EW597634,EW581164,EW377652,EV961751,EV939029,EW629635,EV982299,EW247592,EW600669,AJ685287,EV967706,EW602994,EW165722,EW311281,EW480703,EW312550,EW629512,EW2…
AK350836	57	FS670568,HX215531,HX215710,FS648008,HX215970,HX211781,CJ025376,HX212346,FS671166,HX212207,DN120713,FS666249,DN121066,HX215514,HX228204,BX916167,FS667048,FS644968,BX917915,FS668343,FS667685,HX218165,FS669102,FS670747,FS669428,FS668321,FS642273,FS642238,HX215377,FS642987,HX225313,FS665558,HX215049,HX213263,FS710345,HX216275,FS670849,FD590402,HX215156,HX214786,EW492192,BQ601049,EW255935,EW218090,EW1…
AK240403	54	CK458068,BP463095,FS704626,BW976071,BP172149,FS694079,DT330597,FS688645,BW974872,FS692638,HX201926,DB797407,FD626373,BW984875,FS690779,DT332139,FS716298,DN105593,FS645135,FS644548,FD637491,DN105283,HX238448,FS722213,FS654389,DB795220,BP166629,FS652353,FS683445,HX240029,FS684518,DB799519,FS681487,FS649679,FS680425,EW147882,EW074252,CV877298,EH006424,CV871466,CV868362,FD627298,EW594861,CV869265,FD6…
AK345292	54	CK458068,FS704626,BP463095,BW976071,BP172149,FS694079,DT330597,FS688645,BW974872,FS692638,HX201926,DB797407,FD626373,BW984875,FS690779,DT332139,FS716298,DN105593,FS645135,FS644548,FD637491,DN105283,HX238448,FS722213,FS654389,DB795220,BP166629,FS652353,FS683445,HX240029,FS684518,DB799519,FS681487,FS649679,FS680425,EW147882,CV877298,EW074252,EH006424,CV871466,FD627298,CV868362,EW594861,FD627919,CV8…
AY610114	54	CK458068,FS704626,BP463095,FS694079,DT330597,FS688645,BW974872,FS692638,HX201926,DB797407,FD626373,BW984875,FS690779,FS716298,DT332139,DN105593,BW976071,BP172149,FS645135,FS644548,FS722213,FD637491,DN105283,HX238448,DB795220,FS654389,BP166629,FS652353,FS683445,DB799519,HX240029,FS684518,FS681487,FS649679,EW147882,FS680425,EW074252,EH006424,CV871466,CV868362,CV877298,EW594861,FD627298,CV869265,FD6…
AK240243	53	BP462984,BP171890,CN164779,BP440202,BP438069,CJ013106,CJ010850,BP436581,BW980300,FS672448,CN164421,BP435635,HX225486,BP170783,BW975987,HX213521,FD588495,DY428528,EH006534,CX063993,FD640792,DY419819,FD600267,FD640279,FD597095,BW983510,EV903850,HX240366,EW592429,CJ038460,CV869594,BP148170,FD624608,BX671776,EW076915,EW081189,EW254801,FD625983,AJ665400,EW133559,AJ684266,EV888811,EW378562,BI132691,DT3…
AK344862	53	BW976036,EW434708,DB786703,CJ007744,BW979182,BW978420,BW977970,BP138197,FD596918,FD594007,BW977111,EW134639,HX244835,BW981520,BP446650,BP434586,BG609859,FD610651,FD596219,HX206886,EW258115,BX919653,BW976798,DN113928,DN128216,CK450203,EW262993,EW017689,DY437935,EW259870,BF713685,EW383382,EW446595,DY426469,DY411869,DY419583,DN128578,EW504553,EW131085,EW651674,EW433682,DY427868,EV972556,DY422497,DN1…
AK346226	53	DB786703,BW977970,BW977111,CJ007744,BP434586,BW981520,BW978420,BW976798,HX244835,DN113928,BP446650,DN128578,BW979182,BX919653,HX206886,DY437935,BP138197,DY422497,DN114278,DY411869,DY426469,CK450203,FD594007,EW434708,FD596219,EW258115,EW262993,CK450599,DB809775,DY436504,DY419583,EW383382,EW504553,EW433682,FD596918,BI360173,EW651674,EW134639,BF713685,EW446595,FD610651,DN128216,EW017689,EW259870,EW1…
AK352450	53	BP462984,CN164779,BP171890,BP440202,BP438069,CJ013106,BP436581,CJ010850,BW980300,FS672448,CN164421,BP435635,HX225486,BP170783,BW975987,HX213521,FD588495,DY428528,EH006534,CX063993,FD640792,DY419819,FD600267,FD640279,FD597095,BW983510,EV903850,HX240366,CJ038460,EW592429,CV869594,BP148170,FD624608,BX671776,EW076915,EW081189,EW254801,FD625983,AJ665400,EW133559,AJ684266,EV888811,EW378562,BI132691,DT3…
AK236623	52	FS701625,BW979833,BP161772,BP161405,BP160025,CJ008263,BP436764,BW980485,BW974764,BP436544,BP433972,HX216827,DT321408,FD627589,FS692781,HX225372,BW969167,BP436698,BW969322,CJ008064,FS645375,CJ018571,FD593509,HX221668,FS646282,FD600266,HX209006,BW959037,CJ035019,HX219179,BW969666,BP155489,FD607182,EW410773,BP454866,CB480390,CJ033912,EW486234,DB792955,FD611031,FD634577,CJ025493,DB792171,DT330349,EV9…
AK345776	52	FS701625,BW979833,BP161772,BP161405,BP436764,BP433972,BP160025,BW974764,BP436544,CJ008263,HX216827,BW980485,FD627589,DT321408,HX225372,BP436698,BW969167,FS692781,BW969322,FS645375,CJ008064,CJ018571,FD593509,FS646282,HX221668,FD600266,CJ035019,HX209006,HX219179,BW969666,BW959037,BP155489,EW410773,FD607182,CJ033912,DB792955,CB480390,EW486234,BP454866,FD634577,CJ025493,FD611031,DB792171,DT330349,EV9…
AK351319	52	BP434586,BW977970,BW977111,CJ007744,BW981520,BW976798,DN113928,BW978420,DN128578,DB786703,BX919653,BP446650,HX244835,BW979182,HX206886,DY437935,DY422497,BP138197,DN114278,DY411869,DY426469,CK450203,FD594007,FD596219,EW262993,EW258115,CK450599,DB809775,EW434708,DY436504,DY419583,EW383382,EW504553,EW433682,BI360173,EW651674,FD596918,BF713685,EW446595,DN128216,EW134639,FD610651,EW017689,EW259870,EW1…
AY682829	52	FS692781,FS645375,CJ018571,BW980485,BW979833,BP436698,BP433972,HX221668,FS646282,CJ008263,BW974764,BP161772,BP161405,BP160025,BP436764,FS701625,FD627589,BW969666,HX209006,HX225372,FD593509,CJ035019,BP155489,CJ008064,BW959037,HX216827,HX219179,DT321408,BW969167,EW410773,FD607182,DB792955,BP436544,CJ033912,BW969322,CB480390,BP454866,FD634577,FD600266,CJ025493,FD611031,DB792171,DT330349,EV937015,BP4…
AY683049	52	FS701625,BW979833,BP161772,BP161405,BP160025,BP436764,CJ008263,BW980485,BP436544,HX216827,BP433972,BW974764,FD627589,DT321408,HX225372,BW969167,BP436698,FS692781,BW969322,CJ008064,FS645375,CJ018571,FD593509,FD600266,FS646282,HX221668,HX209006,CJ035019,BW959037,HX219179,BW969666,BP155489,EW410773,FD607182,CB480390,DB792955,CJ033912,EW486234,BP454866,FD634577,CJ025493,FD611031,DB792171,DT330349,EV9…
DQ917636	52	DN111825,HX216204,FS691510,FS671172,HX215381,DB788251,FS691589,FD588510,BP462192,FS694466,DT328875,FD587796,DB785624,FS666833,EW469214,EW376200,BP457169,EW422973,EW463025,EW495578,EW426466,DT319766,CX058122,FS686776,BP451729,EW049730,EW288439,EW047398,FS665367,BW965712,FD636692,BP448768,EW467950,BP162862,BP139070,EW082627,EV907384,BP162574,BP149137,CV867926,EW106932,DV225223,DB794828,BP156562,BP1…
AK232631	51	FS701036,BP444487,FS677529,BP443902,FS715433,BP442171,FS674796,CJ007738,FS697835,FD609191,BP441683,BP442834,CJ028996,BP444031,FD605557,FS720256,FD609760,FD599657,BP150587,FS717204,FS713509,BX665608,FS713802,FS696363,BX665607,BP446710,FD596458,FS720280,BP169753,CJ003238,BW965721,BW968492,CF790820,CN166473,BP449112,FS694323,EW017045,FD587812,FS661564,DB784893,EB417132,FS713022,BP456277,DT329610,BP4…
AK236612	51	FS701036,BP442171,FS677529,BP442834,BP444031,BP444487,FS696363,BP443902,FS715433,FD609191,FS697835,BP441683,FS720256,FS713509,FS674796,BP446710,CJ007738,CJ028996,FS717204,FS694323,FD605557,BP169753,FD609760,FD596458,FD599657,BP150587,FS713802,BX665607,BX665608,FS720280,BW965721,BP456277,CJ003238,CF790820,CN166473,BW968492,EW017045,FS661564,BP449112,FD587812,EB417132,BP449122,DB784893,DT329610,FS7…
AK237331	51	CN159213,CN157265,DN126965,DN101774,DN102125,DN105704,BI182087,DN110435,CN166280,DN110088,DN104043,DN133314,DB816814,DN104837,DN104499,DY410735,DY419603,BI183771,DY425373,BI185361,DY421477,DY409639,CF363067,DN105185,DB814176,CB482677,BG609719,BP462130,DY408276,EW498400,EV930431,EW249548,EW001538,EW502823,EW502773,EW186116,CB473296,FS696638,EW117990,EW000187,EW024983,CF793221,EW029730,CO956249,CO9…
AK343330	51	FS701036,FS677529,BP444487,BP442171,BP443902,FS715433,FS697835,BP441683,FD609191,BP442834,BP444031,FS720256,FS674796,CJ007738,CJ028996,FS717204,FD605557,DB784893,FS713509,FD609760,FS696363,FD599657,BP150587,BP446710,FD596458,FS713802,BP169753,BX665608,BX665607,FS720280,FS661564,BW965721,CJ003238,CF790820,CN166473,BW968492,FS694323,EW017045,BP449112,FD587812,EB417132,BP456277,DT329610,EW149987,BP4…
AK347346	51	CN159213,DN126965,DN101774,DN102125,DN105704,CN157265,BI182087,DN110435,CN166280,DN110088,DN104043,DN133314,DN104837,DN104499,DY410735,DB816814,DY419603,BI183771,DY425373,BI185361,DY421477,DY409639,CF363067,DB814176,DN105185,CB482677,BG609719,DY408276,BP462130,EW498400,EW186116,EW502773,EW249548,EV930431,EW502823,CB473296,EW001538,FS696638,EW000187,EW117990,EW024983,CF793221,EW029730,CO956249,CO9…
AK231215	50	DN118138,DN118491,BW977623,BW981824,CN159206,CN157258,CK451231,CK451175,FS668336,EW535881,EW579062,HX228707,EV895130,EW532479,CK454448,EW324653,EW635100,EW404428,EW331408,EW674348,EV880001,EW532585,EW663616,EW388748,EW558227,EW160614,EW301421,EW673515,EW587316,EW131829,EW617472,EW600939,EW534481,EW424402,EV877002,EW560482,EW675552,EW483667,FD596300,EW615332,EW531662,EW356660,EW571356,FD597032,BX9…
AK233363	50	DN111825,HX216204,HX215381,DB788251,FS671172,FS691510,FS691589,BP462192,FD588510,FS666833,DT328875,FD587796,DB785624,FS694466,EW376200,EW495578,BP457169,EW422973,CX058122,EW463025,BP448768,DT319766,EW426466,EW469214,FS665367,CV867926,BW965712,BP451729,EW049730,EW288439,EW047398,FD636692,EW467950,BP162862,EW082627,EV907384,BP162574,BP149137,EW106932,DV225223,DB794828,BP156562,BP153373,EV975886,CJ0…
AK236869	50	DN118138,DN118491,BW977623,BW981824,CN159206,CN157258,CK451231,CK451175,FS668336,EW535881,EW579062,HX228707,EV895130,EW532479,CK454448,EW324653,EW635100,EW404428,EW331408,EW674348,EV880001,EW532585,EW663616,EW388748,EW558227,EW160614,EW301421,EW673515,EW587316,EW131829,EW617472,EW534481,EW600939,EW424402,EV877002,EW560482,EW675552,EW483667,FD596300,EW615332,EW531662,EW356660,EW571356,FD597032,BX9…
AK344884	50	BW981824,FS668336,BW977623,DN118138,EW535881,EW579062,EW635100,DN118491,EW331408,EW674348,EV895130,EW532585,EW388748,EW558227,EW404428,EW324653,EW160614,EW301421,EW532479,EW673515,EW587316,EW131829,CK451231,EW617472,CN159206,CN157258,CK454448,EW534481,EW600939,HX228707,CK451175,EW424402,EV880001,EW663616,EV877002,EW560482,EW675552,EW483667,FD596300,EW615332,EW531662,EW356660,EW571356,FD597032,BX9…
AK345128	50	DN118138,DN118491,BW977623,BW981824,CN159206,CN157258,CK451231,CK451175,FS668336,EW535881,EW579062,HX228707,EV895130,EW532479,CK454448,EW324653,EW635100,EW404428,EW331408,EW674348,EV880001,EW532585,EW663616,EW388748,EW558227,EW160614,EW301421,EW673515,EW587316,EW131829,EW617472,EW534481,EW600939,EW424402,EV877002,EW560482,EW675552,EW483667,FD596300,EW615332,EW531662,EW356660,EW571356,FD597032,BX9…
AY610089	50	DN118138,DN118491,BW977623,BW981824,CN159206,CN157258,CK451231,CK451175,FS668336,EW535881,EW579062,HX228707,EV895130,EW532479,CK454448,EW324653,EW635100,EW404428,EW331408,EW674348,EV880001,EW532585,EW663616,EW388748,EW558227,EW673515,EW160614,EW301421,EW587316,EW131829,EW617472,EW600939,EW534481,EW424402,EV877002,EW560482,EW675552,EW483667,FD596300,EW615332,EW531662,EW356660,EW571356,FD597032,BX9…
AK240140	49	BP171568,DT335319,FS691074,BP171269,BP464125,FD625913,FS692023,FS691108,FS690619,FS697916,HX202983,BP438998,FS700470,FS661073,FS690798,CN153324,FS691925,FS657734,BP434678,CN155437,BP433803,FS687341,BP444095,FS701621,FS691469,FS662253,BP171846,BP153037,HX236424,BP154134,BW968463,BP456443,BP461340,BP455886,EW502138,AJ943361,BP456154,EW114475,FD623376,FD594952,EW454207,FS663445,BI337799,BP458717,DN1…
AK231608	45	FS664436,HX234323,AJ949255,AJ950931,HX233692,DB804248,BP437860,DB806712,HX245058,FS715278,FD640058,FD595092,HX227349,ES447646,AJ939445,AJ943448,EH007977,FD639671,EW575021,BI183453,EW584126,EW466819,EW011459,EW561592,EW573437,EW376843,EW333104,BI398571,EW642977,EW467723,EW215019,BX924060,BF711140,EW182584,BF709455,EW575469,EH007256,AJ669474,EV884426,EV993852,EW551860,EW563743,CN030172,CN030447,EW5…
AY609947	45	FS664436,HX234323,AJ949255,AJ950931,HX233692,DB804248,BP437860,HX245058,DB806712,FD640058,FS715278,FD595092,HX227349,ES447646,AJ939445,AJ943448,EH007977,FD639671,EW575021,BI183453,EW584126,EW466819,EW011459,EW561592,EW573437,EW376843,EW333104,BI398571,EW642977,EW467723,EW215019,BX924060,EW182584,BF711140,BF709455,EW575469,EH007256,AJ669474,EV884426,EV993852,EW551860,EW563743,CN030172,CN030447,EW5…
AK235089	44	CK451318,CK458801,BP437016,BW970603,CN155270,CK452343,CK457732,FS670855,CK453401,HX244623,CJ012330,CN153158,FD607362,HX214998,BW959100,AJ944282,DB812664,CK450283,AJ951252,AJ949567,AJ952279,BX675312,AJ656256,EW498774,BX675211,EW224651,EW479737,AJ941180,EW324720,AJ655299,EW658794,EW195865,AJ654067,EW664782,EW393086,EV882088,EW192544,EW322253,EW660980,EV862800,EW512820,EV862533,EW616239,EW548985,
AK347262	44	FS686021,FS685976,BX673343,FS682860,FS682109,FS685602,EW624522,FS680679,FS682119,DT334916,BX926710,FS685853,FS679102,FS680206,EW591299,EW312537,EW631896,EW601678,DY432324,DY430264,DY427080,EW315813,EW306007,EW592867,AJ604684,EW594130,EW266367,EW623552,JK492418,EW627067,GR554225,EW602141,DY762960,EW604857,EW623594,EW312337,EW625058,EW565937,EW443546,EW473100,GR556326,DY423098,JK490849,JK492814,
AY609919	44	CK451318,CK458801,BP437016,BW970603,CK457732,CK452343,CN155270,CK453401,FS670855,HX244623,CN153158,CJ012330,HX214998,AJ951252,AJ949567,FD607362,BW959100,AJ944282,CK450283,AJ952279,AJ656256,BX675312,BX675211,DB812664,EW498774,EW224651,AJ941180,EW479737,EW324720,AJ655299,EW658794,AJ654067,EW195865,EW664782,EW393086,EV882088,EW192544,EW660980,EV862800,EW322253,EW512820,EV862533,EW616239,EW548985,
AY996814	44	HX245058,HX234323,HX233692,FS664436,FS715278,BP437860,DB804248,FD640058,HX227349,FD595092,EW584126,EW573437,AJ950931,AJ949255,EW466819,EW333104,EH007977,EW642977,DB806712,EW376843,ES447646,AJ939445,EV993852,AJ943448,EW575469,EW563743,EW011459,EW561592,EW575021,BI183453,EW467723,EW551860,EV884426,BI398571,BX924060,AJ669474,EW215019,CN030172,EW182584,BF709455,BF711140,EH007256,CN030447,EW569386,
FM995600	44	FS699494,FS703552,CJ015178,FS678164,CJ028375,BP161986,BW980172,BI182878,BP435119,CJ028750,BP433263,DB801652,BP167168,HX213619,DB801660,CJ028445,BP159530,CJ026208,BP439214,BP438981,BP166868,CJ023396,CJ029418,DB815983,BP440089,BW973377,DB806044,CJ025677,BP161148,CN153472,CJ023159,BW975637,CJ025631,CJ025536,CJ023574,BP172543,BI184002,CJ024220,CJ029588,CJ024446,CJ024114,BP165706,BP435222,CJ013022,
AK232817	41	AU055682,BP157762,FD627972,CJ027459,BP436615,CJ029373,HX227049,CJ028724,FD630199,BP157637,DB797804,DB795687,BP139226,HX236180,BW961077,BW961755,FD641871,FD634758,BW956933,BW961603,CJ001053,DV227147,DV224358,FS653515,FD635557,EW260890,FD639267,CJ006575,BW957314,BW962453,FD624977,DB792932,EW434891,FD623618,BW958706,EW012351,DB792133,BW959937,EW181041,AJ662266,DT334564,
AK233582	41	AU055682,BP157762,FD627972,CJ027459,BP436615,HX227049,CJ029373,CJ028724,FD630199,BP157637,DB797804,DB795687,HX236180,BW961077,BW961755,BP139226,FD634758,BW956933,FD641871,BW961603,CJ001053,DV227147,DV224358,FS653515,FD635557,EW260890,CJ006575,FD639267,BW957314,BW962453,FD624977,DB792932,EW434891,FD623618,BW958706,EW012351,DB792133,BW959937,EW181041,AJ662266,DT334564,
AK238340	41	AU055682,BP157762,FD627972,CJ027459,BP436615,CJ028724,HX227049,CJ029373,FD630199,DB795687,BP157637,DB797804,HX236180,BW961077,BW961755,FD634758,BP139226,BW956933,FD641871,BW961603,CJ001053,DV227147,DV224358,FD635557,EW260890,FS653515,CJ006575,BW957314,FD624977,BW962453,FD639267,DB792932,EW434891,FD623618,BW958706,EW012351,DB792133,BW959937,EW181041,AJ662266,DT334564,
AY609727	41	AU055682,BP157762,FD627972,CJ027459,BP436615,FD630199,DB795687,HX227049,CJ029373,BP157637,CJ028724,HX236180,BW961077,DB797804,BW961755,CJ001053,BW956933,FD634758,BP139226,BW961603,DV227147,FD641871,DV224358,EW260890,BW959937,FD635557,BW962453,BW957314,FD624977,CJ006575,FS653515,FD639267,EW012351,EW434891,DB792932,EW181041,FD623618,BW958706,DB792133,AJ662266,DT334564,
AK231555	39	BP159209,DB785823,CJ037936,HX234050,BW984241,HX220264,FS700012,HX220688,CJ019327,HX232346,HX244032,CJ018007,BP169100,HX227648,FD641626,FD638811,HX245687,AJ942982,FD639610,FD599411,EV905153,AJ942439,EW054013,HX245198,FD638229,EV903410,EW586048,EW211328,EW580515,EW459787,CV865636,EW063318,EW468602,EV901034,FD641762,EV909912,BI119140,EW048659,BW976656,
AK240507	37	CN164060,DN110810,DN111164,CN162254,CN165770,CN165410,CK465721,CN163628,DN125532,CJ037831,DN125889,CN164167,BX664802,BP172971,BX667512,DN128483,CK467824,BW963791,CV877996,DB820880,DN128119,BX668650,BX675475,EW288167,EW078974,BF190474,EW380440,FS689152,EW387778,CK450217,EW113332,EW199216,CJ018466,EW505496,DB789924,CJ036153,EW456518,
AK237517	36	DY419339,BX920372,BX916310,CB479142,EV869841,FS666837,FD592488,EW589469,FD590629,EW322477,EW083754,EW374475,EW083766,EW115739,FD607486,EW570429,FD599398,EW342194,EW613919,EW601145,EW295185,EW205034,EW150262,EW168165,CO942300,EV928032,EW440661,EW665381,FD590550,EW245708,FD608539,EW198567,FD610697,EW197971,AW477610,FD610906,
AK237989	35	DB817424,CK454196,CK450948,BI403304,FS688124,DB814296,BX666954,BW976947,HX204512,FS688360,EB421790,FS675935,CJ011247,EW160906,FS698816,FS645747,HX236953,FS688123,FS713591,BW964861,FD629147,FS647300,DV227488,EW557982,EW444628,FS659842,BP152935,EW643360,FS671517,BP457986,EW143633,BX668312,FD627864,EW374003,EW075474,
AB506709	34	DB805355,DN104364,FD597633,DY413482,DY417550,CF181020,JK492252,DY431464,CF367029,CV872705,EW633364,DY427303,CV869397,CF793784,EW594880,FD596861,BM189978,DN104714,FS682749,CF359576,CX056873,CX065442,DY438201,EW596296,CF359042,CV870295,DY433496,CX056494,EW313924,EW311196,CV865350,CX057288,CV867768,EW636873,
AK234363	34	BW978780,BW967420,BP144092,HX222361,BW969859,BW967780,FS669568,CJ010406,BW983813,DB806015,BW968188,BW984638,BW970932,BP143249,BP152338,DV224546,CF722743,BP460819,CB286013,CB286258,FD611412,EV906826,CB287017,FD595112,EW506131,EW052262,BP461215,BF193595,EV903363,BI304760,EV909625,EW053409,CB286014,EV909754,
AK235199	34	FS677344,FS703750,BP141979,BP172820,CJ026383,FD615884,DN117143,FS693975,DB812839,FD611915,FS705341,DN117495,FS689426,FS705161,FS689980,FS677966,FD624012,CK449614,CN165222,CN156485,FS691543,FS710510,EW275475,BX671444,BP999727,FS708852,EV963676,BI339243,BG608679,EW147047,EV958489,CF794586,EB422841,EW463283,
AK349916	34	DB805355,DN104364,FD597633,DY413482,DY417550,CF181020,JK492252,DY431464,FD596861,CF367029,CV872705,DY427303,EW633364,CV869397,CF793784,EW594880,FS682749,CF359576,BM189978,DN104714,EW596296,DY438201,CX065442,CX056873,CF359042,CV870295,DY433496,CX056494,EW313924,EW311196,CV865350,CX057288,CV867768,EW636873,
HM439287	34	FS677344,FS677966,FS703750,BP141979,BP172820,CJ026383,FD624012,FS693975,FD615884,FS705341,DN117143,FS689426,FS689980,FS705161,CK449614,FD611915,DN117495,DB812839,CN165222,CN156485,FS691543,FS710510,EW275475,BX671444,BP999727,FS708852,EV963676,BI339243,BG608679,EW147047,CF794586,EV958489,EB422841,EW463283,
AK234533	33	DB790487,FS702496,HX223290,BP160645,FS667137,FS687067,HX211830,HX202109,FS697783,HX204752,DB798086,BW967743,HX202048,CJ020553,BW958979,FS665460,CV876636,FD601897,BW966428,EH005989,CX058712,DB792013,EV944442,DB791576,CV866902,FD594184,EW132729,BI184706,EV946390,EW507728,FS710605,BI244785,EW228876,
AK233191	32	FS640978,FS692258,DB814631,DB813143,DB817700,FS676891,DB785844,DB814035,DB813474,CK454304,DB808860,DB812608,DB809709,FS663641,BW967589,DB815479,DB809555,DB808877,BQ604569,DB809593,DB808213,CK451053,DN102654,DN102319,CN162255,CK467561,DB818109,CK465457,DB814920,DB812293,BP438537,DB810156,
AY609728	31	HX241249,CK463490,DB803242,BW958902,EW425128,CV877387,FD596856,EW383565,BG384562,EW311429,EW430215,CF364149,FD607123,FD594612,EW285225,EV934627,EW426632,EW295070,BG384552,EW077812,EW308672,EW441972,EW260874,ES605534,EV948877,EW602129,EV945751,BI336000,FD608218,EW440138,EW601127,
AK239617	30	FD632251,FD632440,BP436225,BP143873,CJ018871,DB797478,DV224810,FD631008,FD634065,HX222446,BW957926,BW956298,BW959516,DN121533,DV224891,EW505350,BW958848,FD629938,FD599707,FD642539,BP167126,EW114728,BW958155,AJ665860,DB791873,DB793901,FD609680,EV995781,DT335603,AJ662795,
GQ902942	30	EV922249,EV922067,EV921382,EV920777,EV920678,EV920443,EV920435,EV919133,EV918038,EV917400,EV917111,EV916344,EV915878,EV915539,EV914157,EV914127,EV913364,EV913272,EV912770,EV912507,HX202589,EV920856,EV913391,EV922445,EV918924,EV917670,EV917388,EV920215,EV919781,EV913357,
X54975	29	EW400392,EW398521,EW397633,EW399154,EW401127,EW397837,EW399366,EW398432,EW397275,EW399084,EW402032,EW398171,EV923615,EW399048,EW399216,EW400171,EW397175,EW399738,EW397120,EW399541,EW399224,EW390703,EW402000,EW397255,EW399284,EW398690,EW401923,EW402427,EW400898,
AK233292	28	FD628790,DN118908,BP434883,BP455979,AJ659029,DB790557,FS715137,DB809920,DY421517,DB784766,EW592480,CF791357,EW136254,EW588222,EW377519,FS656590,EW120622,EW469510,EW146035,EW468137,EW103911,EW470222,EW343716,EW199424,EW204002,EW630909,EW154070,EW180779,
AK349766	28	DN115892,DN113774,FS662016,DB802560,CN157751,FD641807,HX231700,FD640989,DY419672,CF793721,EW311922,EW263161,EW256929,EW269905,EW356067,DN126339,EW497624,AJ654691,EV895568,EW617382,AB050328,EW332488,EW445425,AW358866,EW461381,EW624423,EW324493,AJ682914,
AY550076	28	DB790557,DY421517,EW120622,FS656590,EW146035,DB809920,BP434883,EW377519,EW136254,CF791357,EW588222,AJ659029,EW343716,EW199424,DN118908,EW469510,EW154070,EW470222,DB784766,EW204002,EW592480,EW630909,EW468137,FS715137,EW103911,FD628790,BP455979,EW180779,
AK231256	27	FS677652,FS673265,BW978202,BW982274,FS692769,FS690370,CJ014029,CJ009503,CJ011541,CJ009330,FD593274,CJ014530,FS688844,HX235975,FD595763,HX235093,BI185355,HX214297,EW595105,CJ014076,FD588206,DB793101,CJ010063,EW069533,EV878366,EW577474,FD611038,
AK233841	27	FS677652,FS673265,BW982274,BW978202,FS692769,CJ011541,FS690370,CJ014029,CJ009503,CJ009330,FD593274,CJ014530,FS688844,HX235975,FD595763,HX235093,BI185355,HX214297,EW595105,FD588206,CJ014076,DB793101,CJ010063,EW069533,EV878366,EW577474,FD611038,
AK233961	27	FS677652,FS673265,BW982274,BW978202,FS692769,CJ014029,FS690370,CJ009503,CJ011541,CJ009330,FD593274,CJ014530,FS688844,HX235975,FD595763,HX235093,BI185355,HX214297,EW595105,CJ014076,FD588206,DB793101,CJ010063,EW069533,EV878366,EW577474,FD611038,
AK344721	27	FD598185,FD609202,HX235648,EW064547,HX212495,EW458499,HX206388,EV994727,EW348084,EW318215,EV882481,CF787308,FS680632,DV901884,DN118654,EW595145,DN110964,DN111314,FS671205,EW119367,EV938712,DN118985,CN163830,CN162473,AJ655177,EW594108,EW316264,
AK345011	27	FS677652,FS673265,BW982274,BW978202,FS692769,CJ011541,CJ014029,CJ009503,FS690370,CJ009330,FD593274,CJ014530,FS688844,HX235975,FD595763,HX235093,BI185355,HX214297,EW595105,CJ014076,FD588206,DB793101,CJ010063,EW069533,EV878366,EW577474,FD611038,
AK345155	27	FS677652,FS673265,BW982274,BW978202,FS692769,FS690370,CJ014029,CJ009503,CJ011541,CJ009330,FD593274,CJ014530,FS688844,HX235975,FD595763,HX235093,BI185355,HX214297,EW595105,CJ014076,FD588206,DB793101,CJ010063,EW069533,EV878366,EW577474,FD611038,
AK346623	27	FS677652,FS673265,BW982274,BW978202,CJ009330,FS692769,FS690370,CJ014029,CJ009503,CJ011541,FD593274,CJ014530,FS688844,HX235975,FD595763,HX235093,BI185355,HX214297,EW595105,FD588206,CJ014076,DB793101,CJ010063,EW069533,EV878366,EW577474,FD611038,
AK346631	27	FS677652,FS673265,BW982274,BW978202,FS692769,CJ009503,CJ014029,FS690370,CJ011541,CJ009330,FD593274,CJ014530,FS688844,HX235975,FD595763,HX235093,BI185355,HX214297,EW595105,CJ014076,FD588206,DB793101,CJ010063,EW069533,EV878366,EW577474,FD611038,
AK346953	27	CJ014076,FS673265,FS677652,BW982274,BW978202,FS692769,CJ014029,FS690370,CJ009503,CJ011541,CJ009330,FD593274,CJ014530,FS688844,HX235975,FD595763,HX235093,BI185355,CJ010063,EW595105,HX214297,FD588206,DB793101,EV878366,EW069533,EW577474,FD611038,
AK346980	27	FS677652,FS673265,BW982274,BW978202,FS692769,FS690370,CJ014029,CJ009503,CJ011541,CJ009330,FD593274,CJ014530,FS688844,HX235975,FD595763,HX235093,BI185355,HX214297,EW595105,CJ014076,FD588206,DB793101,CJ010063,EW069533,EV878366,EW577474,FD611038,
AY610236	27	HX214297,FS692769,FS690370,FS688844,FS677652,CJ014530,CJ014029,CJ009330,HX235975,HX235093,FS673265,EW595105,CJ011541,CJ009503,BW982274,BI185355,FD593274,FD588206,BW978202,FD595763,DB793101,CJ014076,CJ010063,EW069533,EV878366,EW577474,FD611038,
AK236268	25	BP164714,FS698248,DB784489,BW984373,FS672470,BP435326,FD612487,DT321742,DT332446,FD616137,FD629226,FD619487,FD616425,BP164013,BP149669,BP459929,BW963473,BP137683,BW968926,DY426558,DY422588,EW046864,EW282647,FS650680,GO446984,
AK236823	25	FS699494,FS703552,CJ015178,FS678164,CJ028375,BP161986,BW980172,BI182878,BP435119,CJ028750,BP433263,DB801652,BP167168,HX213619,DB801660,CJ028445,BP159530,CJ026208,BP439214,BP438981,BP166868,CJ023396,CJ029418,DB815983,BP440089,
AK239711	25	FS699494,FS703552,CJ015178,FS678164,CJ028375,BP161986,BW980172,BI182878,BP435119,CJ028750,BP433263,DB801652,BP167168,HX213619,DB801660,CJ028445,BP159530,CJ026208,BP439214,BP438981,BP166868,CJ023396,CJ029418,DB815983,BP440089,
DQ673096	25	FS699494,FS703552,CJ015178,FS678164,CJ028375,BP161986,BW980172,BI182878,BP435119,CJ028750,BP433263,DB801652,BP167168,HX213619,DB801660,CJ028445,BP159530,CJ026208,BP439214,BP438981,BP166868,CJ023396,CJ029418,DB815983,BP440089,
AB044390	24	FS677963,FS640304,FD641909,BW977948,BW958533,FD642053,FD641246,HX222637,HX217592,BW959288,BW956254,DT332880,HX232360,DB788308,BW956084,DY421682,CJ013925,DY425589,BW956850,FS653953,CJ002331,CB286061,BW956326,EW048938,
AK239971	24	BP462981,BW981528,DB820130,BP173062,FS693459,CJ038610,FD608045,DV226742,DY413487,DV224271,FD607888,DB820832,EH009412,EW093918,DY417555,FD590096,EW251115,EW464671,EW081207,EW522541,AJ666789,EW085259,EW416430,EW427560,
AK343482	24	FS677963,BW977948,FS640304,FD641909,BW958533,FD641246,HX222637,DB788308,HX217592,FD642053,DT332880,HX232360,BW956254,BW959288,CJ013925,BW956850,BW956084,DY421682,DY425589,FS653953,CJ002331,CB286061,BW956326,EW048938,
AK236840	23	FS699494,FS703552,CJ015178,FS678164,CJ028375,BP161986,BW980172,BI182878,BP435119,CJ028750,BP433263,DB801652,BP167168,HX213619,DB801660,CJ028445,BP159530,CJ026208,BP439214,BP438981,BP166868,CJ023396,CJ029418,
AK236900	23	DB803834,BP169648,FS658519,DB789646,FS677324,FS672050,DB801808,CJ013312,BX674539,DB816086,CJ026496,CJ038782,DY405463,BP142121,EW412330,DY411789,EW141620,BE015280,CO868701,CV870232,CV865824,EW431714,DY410754,
AK238494	23	DN124215,DN124524,DB817825,CJ030899,FS687571,BP159011,FS694608,CJ032652,AJ945902,FS688650,CK461288,CJ037066,CJ037039,CJ036163,CK460588,FD610888,EV963834,EV959771,BE030499,FD593798,FD631657,BE030500,BG609109,
AK239067	23	FS701639,FS671151,FS645418,HX230451,BP166354,FD595966,HX238333,BP152412,EW053344,EW499145,CV869762,FS647803,BI184610,EW141333,EW081487,EW312110,EV873162,EW622422,EW601785,AJ667013,EW314165,EW631100,EW566999,
AK240123	23	DB803834,BP169648,FS658519,DB789646,FS677324,FS672050,DB801808,CJ013312,BX674539,CJ026496,DB816086,CJ038782,DY405463,BP142121,EW412330,DY411789,EW141620,BE015280,CO868701,CV870232,CV865824,EW431714,DY410754,
AK347283	23	BP142121,BX674539,DB803834,DB789646,CJ026496,BP169648,CJ038782,FS677324,CV870232,DY410754,EW141620,DB801808,CJ013312,EW412330,CO868701,FS672050,BE015280,FS658519,DY411789,DY405463,CV865824,EW431714,DB816086,
AK347401	23	FS699494,FS703552,CJ015178,FS678164,CJ028375,BP161986,BW980172,BI182878,BP435119,CJ028750,BP433263,DB801652,BP167168,HX213619,DB801660,CJ028445,BP159530,CJ026208,BP439214,BP438981,BP166868,CJ023396,CJ029418,
AY610048	23	FS701639,FS671151,FS645418,HX230451,BP166354,FD595966,HX238333,EW053344,EW499145,BP152412,CV869762,FS647803,BI184610,EW141333,EW081487,EW312110,EV873162,EW622422,EW601785,AJ667013,EW314165,EW631100,EW566999,
EU650788	23	DN124215,FS687571,CJ030899,DN124524,BP159011,FS694608,CJ032652,FS688650,DB817825,CJ037066,AJ945902,CJ037039,CJ036163,EV963834,EV959771,FD610888,CK461288,CK460588,BE030499,FD593798,FD631657,BE030500,BG609109,
AK234693	22	FS701213,FS700644,FS673120,BX918325,CV873503,DB809756,FD598189,EW348901,EV930088,EW118470,FD608450,EW589856,EW568045,EV951002,CF791922,EV949258,FD592712,EW311141,EV957647,EW597650,EV951813,EV945701,
AK234761	22	BW985082,CJ008148,BW981390,CJ011922,CJ023029,FS688604,BW982731,CJ009515,CJ009338,FS691070,FS687197,BW982240,BP439356,BW963529,DB787380,CJ037971,BP146768,BW967748,HX237780,BW963549,CX060553,FS712275,
AK239677	22	FD632020,HX229337,DB802712,FS708114,HX202484,FS694778,BW967546,BP455986,FS668438,FS669861,EW510584,BP452644,FD597264,DT329283,BW963166,BP163486,AW360009,EW098823,EW510465,EW257005,EW080028,FS686403,
AK345040	22	FS701213,FS700644,FS673120,BX918325,CV873503,FD598189,DB809756,EW348901,EW118470,FD608450,EV930088,EW589856,CF791922,EW568045,EV951002,EV949258,FD592712,EW311141,EV957647,EW597650,EV951813,EV945701,
AK345152	22	CJ008148,BW985082,CJ011922,BW981390,CJ009338,CJ023029,FS688604,BW982731,BW982240,FS691070,CJ009515,BW963529,FS687197,BP439356,DB787380,CJ037971,BW967748,BP146768,HX237780,BW963549,CX060553,FS712275,
HM046517	22	FD632020,DB802712,HX229337,FS708114,HX202484,FS694778,BW967546,BP455986,FS668438,FS669861,EW510584,BP452644,FD597264,DT329283,BW963166,BP163486,AW360009,EW098823,EW510465,EW257005,EW080028,FS686403,
AK236353	21	BP164439,BX919160,CN166177,DN133210,FS710388,BP458572,AJ658826,EV989328,HX227597,BW999733,EW483432,EW385635,BW970024,EW085076,BG610549,CF790455,AW314206,EW513017,AJ683073,EW137752,EW327259,
AK349381	21	FS693299,FS670206,DT331212,FS647718,FS691975,HX235263,CK466850,DV938325,DV937368,DV936778,FS687113,FS640441,DV937100,FS689473,HX212526,CV872992,HX238643,DT333167,EX654791,DV938008,FS709587,
AY610433	21	FD598189,EW348901,DB809756,EV930088,CF791922,CV873503,EV951002,FD608450,EW311141,FD592712,EW118470,EV957647,EW568045,EW589856,EV949258,FS701213,EV945701,FS700644,EW597650,FS673120,EV951813,
AB271938	20	DN111836,CN164634,BX674261,FD630575,FD639874,CK459600,BX666694,BX668290,EW510770,CF791336,BI402534,FD639368,BX924427,BI404214,BI402758,BI401683,CN029514,CO952374,DN131775,AJ687881,
AK234360	20	DB817497,HX233630,CJ025397,DB784856,DB811664,DB810947,FD598409,BI183275,FD597154,DB811564,DV230354,EW096988,CF789674,CF790009,EW085056,EW179216,EW495948,EV980557,EV998727,EV887886,
AK234455	20	DB817497,CJ025397,HX233630,DB811664,DB784856,DB810947,FD598409,FD597154,BI183275,DB811564,DV230354,EW096988,CF789674,CF790009,EW085056,EW179216,EV980557,EW495948,EV998727,EV887886,
AK238085	20	DB817497,CJ025397,HX233630,DB784856,DB811664,DB810947,FD598409,BI183275,FD597154,DB811564,DV230354,EW096988,CF789674,CF790009,EW085056,EW179216,EW495948,EV980557,EV998727,EV887886,
AK239791	20	BP169279,BP170536,CJ020079,BP439259,BP433859,HX207699,DY437983,DN127480,BX668150,FD595654,HX239818,HX241775,EW217879,CF363822,EW499480,EW046426,BP144331,EW495112,FS687380,EW219334,
AK343765	20	BW957855,FS683626,FS664772,FD637995,FD634551,FD630565,FD629761,FD609048,DT333956,BW957453,FS697256,HX234894,BP455693,FS702187,HX202793,FD597017,DB793601,BI185360,CV869872,EW508455,
AK344620	20	BW973218,DT334953,FD590036,FD592807,DB797287,CF175387,HX243040,CF367447,DT321194,FD603066,CF368823,EW292346,BX917077,EW294340,AJ939099,AJ949501,AJ951187,CN070236,EW286511,EW287828,
AK345530	20	BP170536,BP169279,CJ020079,BP433859,BP439259,HX207699,DY437983,DN127480,BX668150,FD595654,HX239818,HX241775,EW217879,CF363822,EW499480,EW046426,BP144331,EW495112,FS687380,EW219334,
AK350894	20	DB817497,HX233630,CJ025397,DB784856,DB810947,DB811664,FD598409,BI183275,FD597154,DB811564,DV230354,EW096988,CF789674,CF790009,EW085056,EW179216,EW495948,EV980557,EV998727,EV887886,
AY609750	20	DB817497,HX233630,CJ025397,DB784856,DB811664,DB810947,FD598409,FD597154,BI183275,DB811564,DV230354,EW096988,CF789674,CF790009,EW085056,EW179216,EV980557,EW495948,EV998727,EV887886,
AK234481	19	BX672999,CJ033368,CJ018341,DT326474,BW965780,CJ002858,CJ016542,EW436139,EW509955,AJ664930,FD631791,FD630885,AJ668106,AJ662021,FD632201,FD595614,CJ016197,EW501921,EW466291,
AK234617	19	FD615391,FD613276,FD611670,FD640687,FD613410,DT333430,FD636680,FD611666,DT328232,DT334626,EX655236,BW967886,FD617210,DT323839,FD619765,FD642912,DT335418,DT323002,FD612981,
AK234670	19	FS701164,FS678209,BP170696,BP459482,HX237653,EW375967,DY419746,CJ018093,FS648400,FS648416,BX672300,EW065633,AJ681174,EV878999,AJ684369,AJ679917,EW024269,EW666639,AJ681608,
AK237523	19	FS701164,FS678209,BP170696,BP459482,CJ018093,HX237653,EW375967,DY419746,FS648400,BX672300,FS648416,EW065633,AJ681174,EV878999,AJ684369,AJ679917,EW024269,EW666639,AJ681608,
AK239346	19	BP159839,CK454783,CN158323,DN100791,FS663786,FS719849,FD640539,DY409234,EW439889,FD598996,CJ003454,FD609164,CF181231,BP454943,EW051818,CF359790,FD629975,EW417168,EV973243,
AK346168	19	BX672999,CJ033368,CJ018341,DT326474,CJ002858,EW436139,FD631791,EW509955,CJ016542,BW965780,AJ664930,FD630885,AJ668106,AJ662021,FD632201,CJ016197,FD595614,EW501921,EW466291,
AK232412	18	FS640978,FS692258,DB817700,DB814631,DB814035,DB785844,FS676891,DB813143,DB813474,CK454304,DB812608,FS663641,DB808860,BW967589,DB809709,BQ604569,DB808213,DB815479,
AK234001	18	HX227978,DB810858,FS663381,HX229654,HX233989,HX218992,HX230994,HX228633,AJ945323,CJ014990,CJ013716,BW977288,HX231550,HX231955,HX230613,EW344369,HX227459,EW014810,
AK235549	18	FS704043,FS693247,BW969376,FS662509,FS719563,BP152265,BW965218,HX238522,BP152027,FS721697,BP459987,BP151427,BP457535,FS687336,AJ667180,FD595493,FD602133,BP459543,
AK236445	18	BP459543,BP457535,FS687336,FD595493,BP152027,BW969376,BW965218,FS721697,FS662509,BP152265,AJ667180,FD602133,BP151427,FS719563,HX238522,FS693247,FS704043,BP459987,
AK236969	18	BW971597,BW980679,CN166828,HX233924,FS668192,CJ010218,FS686416,DV227341,EV935501,HX216202,BG385053,AJ945859,BE033128,EW229556,AW786911,EW020882,DY406061,DY404726,
AK238571	18	DB790520,DB790321,FS691515,BP443563,FS687330,BP455083,BW967765,CJ037252,BP453412,BP148360,CF788914,FD599717,BP451550,FD633542,EH007974,CJ034667,DN128742,CF788235,
AK239842	18	BW980053,CJ008332,BX669461,DB819959,CJ013409,BP171189,CF363555,BW963689,EW466199,EW366422,EV950115,EW585854,EW604559,EW604184,AJ666699,EW067623,EW065357,EW493314,
AK346663	18	CN166828,BW971597,BW980679,HX233924,FS668192,CJ010218,FS686416,DV227341,HX216202,AJ945859,EV935501,BG385053,EW229556,BE033128,AW786911,DY406061,EW020882,DY404726,
AK347713	18	CN166828,BW971597,BW980679,HX233924,FS668192,CJ010218,FS686416,DV227341,HX216202,EV935501,AJ945859,BG385053,EW229556,BE033128,AW786911,DY406061,EW020882,DY404726,
AY609629	18	BW980053,CJ008332,BX669461,CJ013409,DB819959,CF363555,BW963689,BP171189,EW466199,EW366422,EV950115,EW585854,EW604559,EW604184,AJ666699,EW067623,EW065357,EW493314,
AY609814	18	HX227978,FS663381,HX229654,HX233989,HX218992,AJ945323,HX230994,HX228633,CJ014990,CJ013716,BW977288,HX231550,HX231955,DB810858,EW344369,HX230613,HX227459,EW014810,
EU286536	18	DY405940,FD630562,DN109329,FS641985,DY437929,BP997879,FD631980,EW311173,EW312372,EW316780,EV882587,EW635586,EW313289,CN156899,EW601525,EW630433,EW315542,EW162786,
EU286537	18	CN156899,DY405940,FD630562,DN109329,FS641985,DY437929,BP997879,FD631980,EW311173,EW312372,EW316780,EV882587,EW635586,EW313289,EW601525,EW630433,EW315542,EW162786,
AK231250	17	BP161698,FS676192,FS701388,BW978146,FS702830,BW976448,BP435944,BW979194,FS688297,DT321993,CJ009895,BP144321,DT328211,DT322736,FS713579,DB783976,EW450725,
AK231318	17	FS676192,BP161698,FS701388,BW976448,FS702830,BP435944,BW979194,FS688297,DT321993,CJ009895,BP144321,DT328211,BW978146,DT322736,FS713579,DB783976,EW450725,
AK231655	17	FS676192,BP161698,FS702830,BP435944,BW976448,FS701388,FS688297,DT321993,BW979194,CJ009895,BP144321,DT328211,DT322736,BW978146,FS713579,DB783976,EW450725,
AK232202	17	HX236855,BP440679,DT330160,DB807764,BW965863,CJ017560,BP455616,EW505717,EW504877,AW785948,BF441224,FD610657,EW383964,BG835751,BW999739,EW366356,CN158863,
AK233826	17	BP161698,FS676192,FS701388,FS702830,BW976448,BP435944,FS688297,BW979194,DT321993,CJ009895,BP144321,DT328211,BW978146,DT322736,FS713579,DB783976,EW450725,
AK236427	17	FS640978,FS692258,DB817700,DB814035,DB814631,DB785844,FS676891,DB813143,DB813474,DB812608,CK454304,DB808860,FS663641,DB809709,BW967589,DB815479,DB808877,
AK343294	17	BP161698,FS676192,FS701388,FS702830,BW976448,BP435944,BW979194,FS688297,DT321993,CJ009895,BP144321,BW978146,DT328211,DB783976,DT322736,FS713579,EW450725,
AK344112	17	CN159733,BX924020,FS705952,DY416833,CV871477,CV872385,EW575005,CV876097,DY412787,DV227835,BW960086,DB798501,FS655810,CV867149,CN032495,EW545097,EV903648,
AK346646	17	FS676192,BP161698,FS702830,BW976448,BP435944,FS701388,CJ009895,FS688297,BW979194,DT321993,BP144321,DT328211,BW978146,DT322736,FS713579,DB783976,EW450725,
AK347311	17	FS676192,BP161698,FS702830,FS701388,BW976448,BP435944,BP144321,CJ009895,BW979194,FS688297,DT321993,DT328211,BW978146,DT322736,FS713579,DB783976,EW450725,
AK348529	17	BP457771,EV910857,DY417060,EW594228,FS674420,EW601545,EW597930,HX230595,DV229366,HX227944,CF361037,BW974176,EW314540,BP156952,BI327449,AJ301281,FS644338,
AK348997	17	BW974176,BP156952,HX230595,HX227944,FS674420,EW314540,CF361037,DY417060,EW594228,EW597930,DV229366,BI327449,EV910857,BP457771,EW601545,AJ301281,FS644338,
AK349871	17	DB803191,DB801526,DB801886,DB802023,DB803200,DB801428,DB802155,DB802605,BX917282,DB805617,DB804344,DB804281,EW445424,DB801068,EW444882,EW440180,DB804406,
AY609457	17	FS674420,HX230595,HX227944,DY417060,EW594228,CF361037,EW314540,EV910857,EW597930,BP156952,BW974176,EW601545,BP457771,BI327449,DV229366,AJ301281,FS644338,
AY609988	17	CJ023507,DB817379,AJ944186,DN125548,DY427681,CV876286,CX058486,DY423594,BF199355,EV943804,DN125904,EW100859,EW129811,CX061398,CX061082,EV901750,BF199333,
EU069826	17	BP464810,DN120865,EW078526,DY406394,DN121219,DY424064,DN113512,DN113162,DY428161,BI182233,CX062714,EW052756,DY415603,EW138962,DY419783,CX059262,EW105055,
AK232163	16	BP434454,DB787937,DN134195,CF180731,CF180710,CF179381,HX216013,BP437707,FS671961,CJ027107,FS690069,FS688538,DY437112,FS706473,DY435680,DN837405,
AK233035	16	DT329282,FS663077,DT326965,FS641348,FS674318,FS697027,BW955356,DT325674,DB791265,DY415588,EW103638,DY419765,CV872031,JK490090,EW671256,CX057739,
AK233218	16	FS640978,DB814631,FS692258,DB813143,DB817700,FS676891,DB785844,DB814035,DB813474,DB808860,DB812608,CK454304,FS663641,DB809709,BW967589,DB815479,
AK236191	16	CJ023507,DB817379,AJ944186,DN125548,DY427681,CV876286,DY423594,CX058486,DN125904,BF199355,EV943804,EW100859,EW129811,CX061398,CX061082,EV901750,
AK237932	16	DB817379,CJ023507,AJ944186,DN125548,DY427681,CV876286,DY423594,CX058486,DN125904,EV943804,BF199355,EW100859,EW129811,CX061398,CX061082,EV901750,
AK239668	16	FS700318,FS700240,CK463272,CK463249,CK462948,BP169465,BW983186,BP435012,FS705569,FS661142,JK490365,EW619903,EW493048,EW351489,EW298253,AJ652265,
AK344503	16	FS700382,BX670164,FS667369,DB796238,DB795375,FD638507,FD636392,FD630905,CV868314,FD639824,EW107053,EW101311,EW138555,FD641890,EH009281,FD637444,
AK231426	15	BW980572,CJ025127,CK458552,BW979609,BW981349,DB801252,DT331718,BP145534,CJ020234,DN126236,FD633041,EH005965,CN161102,EW509399,AJ301637,
AK232092	15	FS640978,FS692258,DB817700,DB814631,DB785844,DB814035,FS676891,DB813143,DB813474,CK454304,DB812608,DB808860,FS663641,BW967589,DB809709,
AK233451	15	BP443600,FD600120,BP447831,CJ000244,CJ003185,BP139931,CJ002023,CJ001438,BP454176,BP452287,BP448982,FD609047,BP445097,FD610298,BP449078,
AK240430	15	FS704188,FS703361,BP156836,BP464557,BP438460,FS691082,DB790424,FS692897,FD641955,DB790034,BP151024,BP458560,BP437887,CV872248,EW405026,
AK350560	15	DB784628,EW492278,EV885560,CX058037,EW629133,EW623889,EW268050,EW272028,GR553493,BI132762,EW619953,EW401203,EW635514,DV224204,EW589731,
AK351903	15	FS704188,FS703361,BP156836,BP438460,BP464557,FS691082,FS692897,DB790424,FD641955,DB790034,BP458560,BP437887,BP151024,CV872248,EW405026,
AK232157	14	BP437491,BP434199,CJ022623,CJ025161,BP433313,BP141751,CJ026174,DB807694,DB807655,CJ039371,EW461729,BI341400,CJ036248,CJ033199,
AK233462	14	BP450392,FS669824,FS667402,FS666443,HX202592,FS644817,HX202358,HX218750,HX212386,HX212633,FS642664,HX205166,BP997922,AW429840,
AK234242	14	BP437491,BP434199,CJ022623,CJ025161,BP433313,BP141751,CJ026174,DB807694,DB807655,CJ039371,EW461729,BI341400,CJ036248,CJ033199,
AK236645	14	DN126721,BP457951,AJ657041,DY428046,EW565202,EW351189,EW550069,EV939524,EV937784,EW350703,EV878014,EW346034,EW448017,EW327566,
AK238519	14	FS657236,BW975653,CJ033202,BX665364,CJ033770,CJ017607,DB805137,EW339064,EW082664,CF364984,EW509172,BE013269,BE013370,CF363579,
AK350412	14	DB788944,HX230544,FS689131,DB787108,DB785691,CJ018229,FS675898,DB783310,DB794150,DT331968,HX228781,EW132916,EW103240,DB787364,
AK350634	14	CJ022623,BP437491,BP434199,CJ025161,BP433313,DB807694,DB807655,BP141751,CJ026174,CJ039371,EW461729,BI341400,CJ036248,CJ033199,
AK351265	14	FS657236,BW975653,CJ033202,CJ033770,BX665364,CJ017607,DB805137,EW339064,EW082664,CF364984,EW509172,BE013269,BE013370,CF363579,
AK352489	14	CJ022623,BP437491,BP434199,CJ025161,BP433313,DB807694,DB807655,CJ039371,BP141751,CJ026174,EW461729,BI341400,CJ036248,CJ033199,
AK230667	13	EW664114,AJ940700,AJ942856,CB474187,EW269079,BI182242,EV910712,EV874649,EV901788,EW299064,EW543106,EW501479,EW544933,
AK230685	13	BW976867,DB802231,FS703753,FS646936,DB782093,BW956863,CK460117,FD631556,FS685073,AJ660023,FD625607,DB791958,DT323195,
AK230918	13	BP439046,CJ012643,CK463403,DN105061,FD592001,DV225306,AJ655712,EV934259,EV874652,ES447399,EW131224,EW275657,EW572690,
AK231067	13	BP439046,CJ012643,CK463403,DN105061,FD592001,DV225306,AJ655712,EV934259,EV874652,ES447399,EW131224,EW275657,EW572690,
AK231713	13	BP439046,CJ012643,CK463403,DN105061,FD592001,DV225306,AJ655712,EV934259,EV874652,ES447399,EW131224,EW275657,EW572690,
AK232457	13	BP447792,FS641780,BI182983,BW981114,FS687658,FS694556,FS690638,FS695123,FS666727,CV876403,FS647761,FS710752,DY432641,
AK233648	13	FS700474,DN103883,CK456999,DT327374,BP172689,BP440562,FS680538,DY411840,FS678465,DT324343,GR553675,JK492576,AW668746,
AK236384	13	BP447792,FS641780,BW981114,BI182983,FS687658,FS694556,FS690638,FS695123,FS666727,CV876403,FS647761,FS710752,DY432641,
AK344899	13	BW976867,FS703753,DB802231,FS646936,CK460117,FD625607,DB782093,BW956863,FD631556,AJ660023,FS685073,DB791958,DT323195,
AK345762	13	BP439194,DB817073,BP434087,CJ029629,DB811696,FS641768,BP463613,HX205617,BX923884,EW050891,CF791957,BG609752,EW509366,
AK348977	13	BW973526,CF795866,BX917377,AU296140,BP434277,HX213152,HX213018,EW525303,EW027581,EW060418,FS712080,EW085289,EV932932,
AK351635	13	BP163326,DN129040,DN103941,CK455662,CK454616,DB818625,FD598007,FS688000,FD591565,DY429194,DN128683,DY428483,DN103606,
AY094061	13	BX665384,BI183684,BQ604124,BI182367,BI184990,BI183274,BQ603828,BI185172,FS690988,EW280688,BI181558,CO994340,BI401151,
AY609965	13	BP439046,CJ012643,DN105061,DV225306,AJ655712,EV934259,EV874652,ES447399,EW131224,CK463403,EW275657,FD592001,EW572690,
DQ853416	13	BW976867,DB802231,FS703753,FS646936,CK460117,DB782093,BW956863,FD631556,AJ660023,FS685073,FD625607,DB791958,DT323195,
AK236407	12	DB814878,BP435953,CJ019271,EX654571,BX923298,CB477386,BI344900,EV884547,BE031175,BX922945,EW292214,BG895026,
AK238967	12	BP166352,BP164673,BP165003,CN156285,CN154177,EW582818,CF368336,EW638847,EW433186,BI327328,EW485745,EW642940,
AK239265	12	BP166352,BP164673,BP165003,CN156285,CN154177,EW582818,CF368336,EW638847,EW433186,BI327328,EW485745,EW642940,
AK240601	12	AJ943799,BW960636,CX061753,EW492281,BP172865,EW108470,CV865375,BW959387,FD607799,DN103582,DN103916,AW436265,
AK344387	12	DN110961,DN111311,DN110895,DB798187,DB797383,DN111247,CV872475,DB793094,EW102629,DB792905,DB794005,EW046965,
AK346150	12	BW979053,BP163205,DB785061,BP147839,CV877962,BW964159,BI185791,CF180013,BX671483,EW212813,F23014,EW101330,
AK348083	12	CJ015563,FS672804,BP464954,CK466542,CK464456,CJ003604,CK455790,CK454744,CF794327,CF792955,CN154116,BX926502,
AK348092	12	AJ943799,BW960636,CX061753,EW492281,BP172865,EW108470,CV865375,BW959387,FD607799,DN103582,DN103916,AW436265,
AK348383	12	BW979053,BP163205,DB785061,BP147839,CV877962,BW964159,BI185791,CF180013,BX671483,EW212813,F23014,EW101330,
AK350392	12	AJ943799,BW960636,CX061753,EW492281,BP172865,EW108470,CV865375,BW959387,FD607799,DN103582,DN103916,AW436265,
AK351553	12	BP166352,BP164673,BP165003,CN156285,CN154177,EW582818,CF368336,EW638847,EW433186,BI327328,EW485745,EW642940,
AK351637	12	BP437721,BX666609,EW379643,CB477397,BX665650,CB474487,CB481511,EW580170,EV933504,EV979367,EW581025,EV929552,
AK352469	12	CJ039038,DB782239,BP165996,BP161721,BP162057,CJ009366,DB797180,DB796474,DB791280,BF199218,BP167762,BP162168,
AY609417	12	BW979053,BP163205,DB785061,BP147839,CV877962,BW964159,BI185791,CF180013,BX671483,EW212813,F23014,EW101330,
EU402600	12	DN110961,DN111311,DN110895,DB798187,DB797383,DN111247,CV872475,EW102629,DB793094,DB792905,DB794005,EW046965,
AK236333	11	EW502346,EW422009,EW509169,EW002697,EW667398,EW001702,EV996015,AJ663081,BI337035,AJ687243,AJ679988,
AK345238	11	BW983817,DT330034,DT327280,DN133513,DY434012,BW999872,CX062480,CN166474,HX241602,CX059241,DY434725,
AK348938	11	BW972497,BP142266,HX234408,HX230773,DV225777,FD595540,AJ941979,AJ946217,CK452994,CK451943,BE234051,
AK350010	11	FS671914,FS715973,DV230056,DV227930,CF794158,CF792790,HX207401,EW467026,EW049025,EW055173,EW671897,
AY609820	11	EW502346,EW422009,EW509169,EW002697,EW667398,EW001702,EV996015,AJ663081,BI337035,AJ687243,AJ679988,
DQ073395	11	HX218570,DN131314,HX213405,FS640136,CF366518,FD595260,EV913983,HX214949,HX214643,EV921056,FD587684,
AK230733	10	BP433116,CJ019938,BP157570,FD610067,FS695782,FD595628,EW384780,EW501099,EW334873,AJ684222,
AK231405	10	FS673198,EV955253,FD602696,BP446738,BE032261,BE032236,FD611298,BG895222,BX670566,EV958928,
AK231638	10	BP440371,BP437492,BW972882,DB806752,CV875746,CX064277,CV869853,CO993744,CV873558,EW633237,
AK236878	10	CJ025600,BW976092,FD622821,BW955806,JK491982,BW955596,BF712471,EV856899,AJ660878,EW580983,
AK237402	10	DT330875,DN109149,BP158566,BX670116,BP170803,HX202480,DT326149,EW048986,FD591944,FD634494,
AK239166	10	BP434322,BP143040,BP439797,BP166880,BW969161,BP456979,CV873331,EW238460,DN120284,DN119937,
AK348741	10	BP143040,BP434322,BP439797,BP166880,BW969161,CV873331,BP456979,EW238460,DN120284,DN119937,
AK351987	10	AJ956634,AJ956032,DB819692,CF180923,CF179575,CB478628,EW562448,FD609694,FD610993,EV997521,
AK352032	10	CJ009366,BP162057,DB796474,DB797180,BP161721,DB791280,BP162168,DB782239,BP165996,BF199218,
AY609579	10	CJ035309,DN128502,CK462529,CK462892,EW496526,AJ651323,EW051554,EW086023,AJ651374,FD593978,
X76301	10	CJ025600,BW976092,FD622821,BW955806,JK491982,BW955596,BF712471,EV856899,AJ660878,EW580983,
Y09136	10	CJ025600,BW976092,FD622821,BW955806,JK491982,BW955596,BF712471,EV856899,AJ660878,EW580983,
AJ277993	9	FS690365,FD642760,FD642332,FD641972,FD640955,FD639682,EW275777,FS644422,FS691369,
AK230482	9	DB806073,AJ940941,DB816703,EH006439,CB483225,EW135518,EW510874,EW056120,AW436263,
AK232140	9	CN156686,CK466509,FS691305,BP145637,BP145420,BP457054,BP439593,CK464422,CN154580,
AK234144	9	DB814961,DB811088,DB814388,DB813376,BP149025,CV870623,AJ656505,AJ655503,EW581315,
AK236049	9	FS689220,FD629074,FS669591,DB797630,BP455564,BW970888,FS678961,FD630361,BI182267,
AK343769	9	BW957893,CK458022,CF791772,BQ597938,DV228480,AJ664067,EW312888,EW510387,EW279414,
AK350961	9	DB814961,DB811088,DB814388,DB813376,BP149025,CV870623,AJ656505,AJ655503,EW581315,
AY606803	9	CN160210,CN158285,BX919447,FS652323,BX924216,BX922423,BX917376,BX925227,BX927000,
AY609536	9	CK458022,CF791772,BW957893,BQ597938,DV228480,AJ664067,EW312888,EW510387,EW279414,
AY610440	9	CF176980,BX926084,EW373277,BW976132,CF364782,CN160058,CN158129,BW967234,HX231608,
FJ436397	9	BP445398,FD608162,FD604029,BE232409,FD636675,BE031067,BE232009,AB050305,FD602155,
AB104654	8	FS677789,CN156286,CN154178,HX204646,EW050169,EW447617,EW583315,FD596756,
AK232429	8	DB808120,DB808241,DB808113,DB809504,CJ013578,DB818814,DB809259,BP442422,
AK232571	8	BQ604902,BX915786,CB288007,CB288006,EW116085,EW439485,EW109273,EW452528,
AK232791	8	CB288007,CB288006,EW116085,EW109273,EW439485,BQ604902,BX915786,EW452528,
AK232949	8	DB808120,DB809504,DB808113,DB808241,CJ013578,DB818814,DB809259,BP442422,
AK233402	8	FS673198,EV955253,BE032236,BE032261,FD611298,EV958928,FD602696,BP446738,
AK234805	8	BP142369,FS672593,FS688535,BP141828,CJ017398,BP157544,CJ017908,DY428077,
AK234852	8	BW973735,BW973793,FS696096,HX236780,FS688511,FS689678,FS658540,DB783150,
AK235476	8	HX216768,BP439682,DY419507,DY426157,BW960764,DY415047,BW959922,EW470042,
AK236168	8	BI183821,DT325375,EW385024,FD642165,EV996689,BG609368,EV997039,BG609823,
AK236610	8	FS693154,HX236214,FS691231,BP462121,FS660196,FS689126,FS691421,FS647578,
AK236860	8	BI183821,DT325375,EW385024,FD642165,EV996689,BG609368,EV997039,BG609823,
AK236995	8	FS677789,CN156286,CN154178,HX204646,EW050169,EW447617,EW583315,FD596756,
AK237259	8	DB816703,AJ940941,EH006439,CB483225,EW135518,EW510874,EW056120,AW436263,
AK238275	8	CJ027652,DT321024,CJ039056,HX223224,FS650869,DT325689,CF181683,FD638313,
AK238765	8	HX214896,BP162788,BW978281,HX217379,BX669435,DY406397,DV229214,BP448758,
AK240541	8	CJ038599,FS674929,CK467703,DB793670,EW493915,CK465597,FS674714,HX235526,
AK344689	8	FD629495,DY404878,DY406218,FD630281,DY406441,DY405092,FS678721,AW482730,
AK344709	8	DN122159,AJ964431,AJ962042,EW625163,AJ961566,AJ963760,EW113501,EW047562,
AK345780	8	BP439682,BW960764,BW959922,EW470042,DY415047,DY419507,DY426157,HX216768,
AK350033	8	FS716732,EW399284,EW399854,EW401967,EW401220,EW400334,EW398594,EW401135,
AK351793	8	CN155593,FS672485,BP163254,FS643008,CV868067,EW458849,EW632917,EW216754,
AY610036	8	HX225475,EW080495,BX665254,DB793110,DB798305,DB797824,FS705821,EV951103,
AF461808	7	BX673950,EW148945,EH006995,EV888557,EW505424,EW089424,EV891360,
AJ236934	7	BP159691,BP168140,BW979541,DB794184,FS646621,DV230284,BI337101,
AK230925	7	DV228009,EV903583,EV964466,BG384099,CO949714,DN110067,DN109711,
AK231122	7	BW962121,BW959254,FS643751,FS686190,BW961791,CV876501,BP158200,
AK231339	7	BP159691,BP168140,BW979541,DB794184,FS646621,DV230284,BI337101,
AK232149	7	FS699116,FS677812,CJ025105,BP436904,EW495887,EW635393,CV867737,
AK232193	7	FS699116,FS677812,CJ025105,BP436904,EW495887,EW635393,CV867737,
AK233849	7	HX208192,CJ011661,HX220727,CV873243,DN117436,DN117786,EW228952,
AK236154	7	CR939800,BW981190,FS667135,FS642630,FS663489,FS649436,EW628425,
AK237000	7	BP159691,BP168140,BW979541,DB794184,FS646621,DV230284,BI337101,
AK237276	7	BP159023,DB805345,FS645448,BP437243,FD599083,CX063937,BX920212,
AK343588	7	BX925482,CK461992,CK461636,BX920503,DB790283,BW970381,EW095349,
AK343642	7	CB285707,BX922385,BW961249,CV872523,DY430616,EW632846,EW111902,
AK344299	7	CK449475,FS703537,FS642829,FS678075,DY419611,DY415152,CF795382,
AK344957	7	BW977947,FS692345,FS643762,DN106470,DY418074,EB419734,EB419733,
AK345579	7	FS674661,HX212143,BP439323,FS690584,DY418687,DY432369,BX926643,
AK345732	7	DB805345,BP159023,FS645448,BP437243,CX063937,FD599083,BX920212,
AK346334	7	BP449761,FD602877,FD610787,BW982372,BE236067,BI359930,BE236071,
AK346958	7	CK457927,DN118642,CK458977,EW280256,EW006403,DN118972,DY438231,
AK350273	7	BP156823,DB807540,FS643902,BP438847,EW282452,FD597346,FD608079,
AK351113	7	FS668751,CJ029738,FD640070,HX201951,DY427334,DB783493,BF191524,
AY633619	7	DB784418,BX915495,BW956059,EW662311,EV880697,EW636449,EW667072,
FJ200453	7	HX234087,BI183836,BI181372,BI181138,BI185714,BX672204,BX672203,
X12373	7	BX673950,EW148945,EH006995,EV888557,EW505424,EV891360,EW089424,
Y00111	7	BX673950,EW148945,EH006995,EV888557,EW505424,EW089424,EV891360,
AK231240	6	DB802282,BW981253,BW977966,BW983564,FS645044,CK462875,
AK232995	6	DN116211,FD602544,EW345354,EW347982,FD607590,EW325505,
AK233107	6	DN116211,FD602544,EW345354,EW347982,FD607590,EW325505,
AK239326	6	DY437743,CV875634,BP439814,EW075030,DN102045,EW337167,
AK240589	6	CJ039390,FS711042,FS697440,BP158937,FS671758,FS702980,
AK345226	6	DB802282,BW981253,BW977966,BW983564,CK462875,FS645044,
AK345536	6	DY437743,CV875634,BP439814,EW075030,DN102045,EW337167,
AK349378	6	FS683088,DY419997,CF181407,CF359965,DY415799,EW310635,
AK350095	6	BX918734,BX916636,BX917202,EW504391,CF179548,BF190293,
AK350802	6	CJ024866,BP170146,CJ025169,BP436482,BQ604190,BX676590,
AK352288	6	BP170146,CJ025169,BP436482,CJ024866,BQ604190,BX676590,
AK352306	6	DY437743,CV875634,BP439814,EW075030,DN102045,EW337167,
DQ008578	6	HX212817,CV877132,FS646626,HX205467,CF360981,EW049411,
DQ333199	6	DN116211,FD602544,EW345354,EW347982,FD607590,EW325505,
AF193515	5	DN106047,BP440862,CB287217,CF722654,FS642500,
AK232944	5	FS705708,DB805511,FS704796,BP451263,BP140968,
AK233378	5	AJ942829,CV877097,EW373006,EW063232,FD595848,
AK235590	5	DN106047,BP440862,CB287217,CF722654,FS642500,
AK236366	5	BP461001,CN166767,CK451326,CK450289,BP461488,
AK238873	5	DB802110,BP143866,FD627879,BP160506,AJ668983,
AK343261	5	FD642164,AJ942589,BP453796,FD609699,EW110903,
AK343474	5	DB788176,DN129229,FS667639,EX654957,FS666106,
AK345912	5	HX237483,BP434062,BX926871,BX918132,EW034375,
AK347874	5	BP458698,FS657242,CN167111,CK460999,CK460296,
AK348392	5	FS699501,FD628156,BP457736,FD630906,BI467570,
AK349068	5	FS695742,FS686736,DY419361,DY414902,DN125705,
AK349310	5	DN129229,FS666106,FS667639,EX654957,DB788176,
AY772411	5	DT332917,FD642604,FS695435,AJ680657,BG383530,
EF174191	5	BP459338,CV875876,CN160654,AJ667065,CB471826,
EF174194	5	BP459338,CV875876,CN160654,AJ667065,CB471826,
GQ421749	5	DN116962,AJ680585,CF363765,AJ684539,CF365170,
AB052738	4	CK466395,BX922531,BX926114,CK468504,
AB287431	4	CV870558,BF079796,BE233569,AW346933,
AK231181	4	BW976890,CJ000126,DT320490,DT326159,
AK233871	4	CJ014325,CJ012080,DB810784,DY418690,
AK235956	4	BP440620,BP154430,DT328507,DB806883,
AK237277	4	BP158852,FS674771,BP433589,BP159052,
AK237321	4	BP158852,BP433589,FS674771,BP159052,
AK239098	4	BP158074,BP162922,DT322093,CJ020710,
AK343544	4	FS703205,CK454253,CK451004,EW237746,
AK343875	4	FS678349,BW960190,BI343445,BW958037,
AK344073	4	FS649713,CN154296,CN156404,CF364617,
AK345554	4	DB807318,BP435153,DY420169,DY415346,
AK347660	4	BP463346,EH005935,BE031850,AW429597,
AK349165	4	BP440051,BP172884,FS705592,FS647481,
AY288913	4	FS678349,BW960190,BI343445,BW958037,
EU082069	4	BF079796,CV870558,BE233569,AW346933,
FJ217222	4	CJ014325,CJ012080,DY418690,DB810784,
HM046511	4	FS674961,CK458049,FD630025,DB787008,
AB026121	3	BW959924,CV867100,EV965321,
AB038153	3	BW959924,CV867100,EV965321,
AF141371	3	DV226062,FS703079,DY431506,
AF203442	3	BW959924,CV867100,EV965321,
AF203443	3	BW959924,CV867100,EV965321,
AF216205	3	DB785562,EW384106,CK454567,
AJ001203	3	DB785562,EW384106,CK454567,
AJ296022	3	DV226062,FS703079,DY431506,
AK230555	3	EW344139,BX924382,EW534126,
AK230953	3	BW959924,CV867100,EV965321,
AK231027	3	DY411966,EW005639,CV868921,
AK233409	3	BP449515,FS690336,FS710672,
AK235083	3	DN125864,DN125507,EW599544,
AK236524	3	EW114421,EW485292,EV878230,
AK238006	3	DB790091,BP433389,BW968829,
AK238370	3	CJ029185,FS691776,BE032394,
AK345255	3	BW957654,DN100828,EV906545,
AK345256	3	BW984175,BP167087,AW436701,
AK346732	3	CJ011202,FS711850,FD594866,
AK346822	3	CJ012405,CX060934,FS655196,
AK347452	3	DY419853,CF791968,AW314306,
AK347952	3	BP154459,EW491458,CO942475,
AK349176	3	FS705800,HX202637,AW436389,
AK349447	3	FS710672,FS690336,BP449515,
AK349450	3	HX203115,HX237610,FS710723,
AK349455	3	BX667687,FD635010,CV875183,
AK349779	3	CK467364,CK465263,DN105496,
AK349835	3	DB804118,DB785203,FD590956,
AK349971	3	DN107711,DN107355,AJ660484,
AK350439	3	DN125864,DN125507,EW599544,
AK351313	3	FS697963,CJ035092,FD631214,
AK351649	3	BP169000,BP157080,CJ021654,
AK351698	3	BP167087,AW436701,BW984175,
AK352417	3	DN123272,DN122910,AJ964389,
AM233751	3	AJ944119,EW276899,EW499575,
AY779185	3	DV226062,FS703079,DY431506,
D89497	3	BF192926,BF192939,FS689992,
EU587017	3	HX234807,CN166039,EW665751,
EU655633	3	EW307659,BM484656,BM484630,
EU655634	3	EW307659,BM484630,BM484656,
Z19538	3	EV961584,EW457145,EW142055,
AB271948	2	HX213814,BW981783,
AB271959	2	BP437888,BP437644,
AB304400	2	FS643707,HX205474,
AF188490	2	FD607412,BP455542,
AF284831	2	BW973449,BW983716,
AK230841	2	BW958669,BW960035,
AK231337	2	DB787378,FD631752,
AK231466	2	BW982589,BP159731,
AK232043	2	BP437888,BP437644,
AK232320	2	HX235928,BG833952,
AK232370	2	DB808112,BP442960,
AK232793	2	DB809069,BP138622,
AK232798	2	AJ944868,GT640735,
AK233713	2	BW976776,FD641296,
AK234147	2	DB811094,BP143829,
AK235208	2	BW981716,BI346209,
AK236639	2	FS692879,EW111287,
AK236806	2	DB815634,EW024454,
AK236834	2	BW969683,FD594354,
AK238192	2	CJ026763,DB817598,
AK238425	2	CJ030511,CJ036187,
AK239728	2	FS675512,BP433355,
AK240002	2	BP170261,BP169509,
AK240545	2	DB815634,EW024454,
AK343478	2	DB788201,BP455992,
AK343665	2	BX672674,BW955800,
AK344180	2	EW609063,CO939133,
AK344580	2	DB796554,DB797198,
AK344923	2	DB803855,BP138361,
AK345127	2	BW981783,HX213814,
AK345223	2	BP160918,BW972363,
AK345923	2	BP446276,DB808386,
AK346116	2	BP153159,EV941172,
AK346798	2	CJ012122,BP165523,
AK347219	2	CB285857,CB285855,
AK347790	2	BW968040,BX919912,
AK348034	2	BF079414,BF079408,
AK348434	2	DB788201,BP455992,
AK348619	2	HX221283,BP456593,
AK348630	2	BP455542,FD607412,
AK348644	2	BP462297,BF190214,
AK348695	2	FS693369,CF361087,
AK349193	2	FS689079,BF191126,
AK349262	2	FS644889,FS707398,
AK349795	2	FS698584,CF176690,
AK350318	2	FD632542,CJ016494,
AK350979	2	FS688953,HX236449,
AK351645	2	BP168567,FS695155,
AY240953	2	CK456887,EW094936,
AY271356	2	BX920906,DY437988,
AY609558	2	EW137717,EB415743,
EF576922	2	BP462106,EW378624,
EF625355	2	CB472588,EW412611,
EU617321	2	DN127744,EW257091,
FJ439668	2	EW580352,AJ686579,
GQ368239	2	BP443665,BP443368,
AB087895	1	BP163546,
AB087907	1	BP163546,
AB087943	1	BP160918,
AB087960	1	BW977583,
AB499815	1	FS689560,
AF216651	1	BP143857,
AF217463	1	EW159471,
AJ510264	1	BM484612,
AJ715855	1	DY433938,
AK231156	1	BW976090,
AK231358	1	DB806574,
AK231445	1	EW323448,
AK232925	1	FS689560,
AK233396	1	BP451012,
AK233493	1	DB810465,
AK233531	1	CJ004511,
AK233555	1	DB810553,
AK234793	1	DB812102,
AK235187	1	FS670463,
AK235361	1	BP145628,
AK235827	1	BP152654,
AK236297	1	DB814673,
AK236499	1	DB815027,
AK237784	1	BP460551,
AK237922	1	DB817369,
AK238038	1	CJ024874,
AK238334	1	CJ028626,
AK238359	1	CJ029082,
AK238697	1	BP165171,
AK238727	1	BP166128,
AK239114	1	BP163546,
AK239284	1	DB819183,
AK239314	1	DB819227,
AK239317	1	BP161901,
AK240081	1	BP172986,
AK240275	1	BP171406,
AK343643	1	BW955404,
AK343939	1	AJ659770,
AK344029	1	FS646058,
AK344172	1	DB783176,
AK345513	1	BP440641,
AK345657	1	BP438596,
AK345953	1	BP447659,
AK346264	1	BG609002,
AK346347	1	BP451506,
AK346851	1	CJ012757,
AK347139	1	FS680664,
AK347536	1	CJ003343,
AK347566	1	BW964746,
AK347810	1	BW968264,
AK347904	1	BP148555,
AK348198	1	BP148063,
AK348615	1	BP460551,
AK348745	1	BW969232,
AK349030	1	DB819183,
AK349398	1	BX674357,
AK349501	1	HX202009,
AK349685	1	DB801384,
AK350391	1	CJ017684,
AK351075	1	CJ028935,
AK351564	1	DB818396,
AK351832	1	BP159635,
AY609915	1	EW642849,
AY639873	1	BP454383,
DQ368597	1	BX921522,
EF576923	1	EV969020,
EU030283	1	EW498740,
EU421950	1	HX235470,
EU661938	1	CV868820,
GU475001	1	EW635855,
