# Supplementary material for: Identification and analysis of pig chimeric mRNAs using RNA sequencing data
Source: BMC Genomics. 2012 Aug 28;13:429. doi: 10.1186/1471-2164-13-429 (PMC3531304; doi:10.1186/1471-2164-13-429)
Supplement: Additional file 4 — Pig putative chimeric mRNAs similar to known human chimeric mRNAs. Pig putative chimeric mRNAs were aligned to known human chimeric transcripts. The table represents the BLAST results and the annotations of human chimeric mRNAs in ChimeraDB version 2.0. [file 1471-2164-13-429-S4.xls]

## Sheet: Sheet1
# Putative pig chimeric mRNAs were aligned to known human chimeric transcripts annotated in the chimera database (ChimeraDB 2.0) using the BLAST with defult parameters.
# The blow table represents the fusion junctions of pig putative chimeric mRNAs matched to human known chimeric mRNAs
Putative pig chimeric mRNA		BLAST results (defult parameters)					Kown human chimeric mRNA (ChimeraDB 2.0)
GenBank ID		% Identity	Alignment length	E-value	Bit score		GenBank ID	Symbol	Annotation
AB271938		89.41	1568	0	1967		AF130042	WIPI2	WD repeat domain, phosphoinositide interacting 2
AB530147		75.95	553	3e-69	257		BC013135	RHOQ	ras-like protein TC10
AF284831		85.88	800	0	839		AK309464	BLOC1S1	biogenesis of lysosome-related organelles
AK234630		94.59	462	0	713		M90309	FKBP3	FK506 binding protein 3, 25kDa
AK236185		76.31	553	3e-72	268		BC013135	RHOQ	ras-like protein TC10
AK236407		90.08	1270	0	1640		AK001237	ANO10	transmembrane protein 16K
AK236823		92.21	1772	0	2492		BC001412	EEF1A1	eukaryotic translation elongation factor 1 alpha
AK236823		92.5	907	0	1288		BC013012	EEF1A1	eukaryotic translation elongation factor 1 alpha
AK236840		92.16	1772	0	2486		BC001412	EEF1A1	eukaryotic translation elongation factor 1 alpha
AK236840		92.39	907	0	1282		BC013012	EEF1A1	eukaryotic translation elongation factor 1 alpha
AK239153		87.76	997	0	1127		M90309	FKBP3	FK506 binding protein 3, 25kDa
AK239284		95.25	758	0	1201		S60998	TARDBP	TAR DNA binding protein
AK239284		95.1	734	0	1157		L21756	EVI1	ecotropic viral integration site 1 isoform a
AK239284		93.96	613	0	928		AF419247	USP21	Homo sapiens ubiquitin-specific protease (USP21) mRNA, complete cds.
AK239284		94.78	517	0	806		S69002	EVI1	ecotropic viral integration site 1 isoform b
AK239284		94.78	517	0	806		D13979	RUNX1T1	acute myelogenous leukemia 1 translocation 1
AK239284		94.78	517	0	806		E07332	RUNX1T1	acute myelogenous leukemia 1 translocation 1
AK239284		95.17	393	2e-178	621		EU093087	SH3D19	SH3 domain containing 19 isoform a
AK239284		93.5	200	4e-81	298		EU093086	SH3D19	SH3 domain containing 19 isoform c
AK239284		95.65	115	3e-47	185		Z35296	RUNX1T1	acute myelogenous leukemia 1 translocation 1
AK239284		95.05	101	2e-39	159		D14822	RUNX1T1	acute myelogenous leukemia 1 translocation 1
AK239284		95.05	101	2e-39	159		D14823	RUNX1T1	acute myelogenous leukemia 1 translocation 1
AK239284		92.66	109	7e-39	158		DQ451147	AML1/AMP19 fusion	Homo sapiens clone L4 AML1/AMP19 fusion protein (AML1/AMP19 fusion) mRNA, complete cds.
AK239284		97.67	43	3e-13	73.1		EU364772	RUNX1	runt-related transcription factor 1 isoform
AK239711		92.1	1773	0	2481		BC001412	EEF1A1	eukaryotic translation elongation factor 1 alpha
AK239711		92.39	907	0	1282		BC013012	EEF1A1	eukaryotic translation elongation factor 1 alpha
AK240163		87.86	997	0	1133		M90309	FKBP3	FK506 binding protein 3, 25kDa
AK240344		94.59	462	0	713		M90309	FKBP3	FK506 binding protein 3, 25kDa
AK347401		92.16	1772	0	2486		BC001412	EEF1A1	eukaryotic translation elongation factor 1 alpha
AK347401		92.39	907	0	1282		BC013012	EEF1A1	eukaryotic translation elongation factor 1 alpha
AK348083		91.06	2181	0	2944		AK308882	CTNNA1	catenin, alpha 1
AK349030		95.38	758	0	1206		S60998	TARDBP	TAR DNA binding protein
AK349030		95.23	734	0	1162		L21756	EVI1	ecotropic viral integration site 1 isoform a
AK349030		94.29	613	0	939		AF419247	USP21	Homo sapiens ubiquitin-specific protease (USP21) mRNA, complete cds.
AK349030		94.97	517	0	811		S69002	EVI1	ecotropic viral integration site 1 isoform b
AK349030		94.97	517	0	811		D13979	RUNX1T1	acute myelogenous leukemia 1 translocation 1
AK349030		94.97	517	0	811		E07332	RUNX1T1	acute myelogenous leukemia 1 translocation 1
AK349030		95.17	393	2e-178	621		EU093087	SH3D19	SH3 domain containing 19 isoform a
AK349030		93.5	200	4e-81	298		EU093086	SH3D19	SH3 domain containing 19 isoform c
AK349030		95.65	115	3e-47	185		Z35296	RUNX1T1	acute myelogenous leukemia 1 translocation 1
AK349030		95.05	101	2e-39	159		D14822	RUNX1T1	acute myelogenous leukemia 1 translocation 1
AK349030		95.05	101	2e-39	159		D14823	RUNX1T1	acute myelogenous leukemia 1 translocation 1
AK349030		92.66	109	7e-39	158		DQ451147	AML1/AMP19 fusion	Homo sapiens clone L4 AML1/AMP19 fusion protein (AML1/AMP19 fusion) mRNA, complete cds.
AK349030		97.67	43	2e-13	73.1		EU364772	RUNX1	runt-related transcription factor 1 isoform
AK352189		94.59	462	0	713		M90309	FKBP3	FK506 binding protein 3, 25kDa
AK352247		87.47	998	0	1110		M90309	FKBP3	FK506 binding protein 3, 25kDa
AY772411		89.75	1102	0	1393		X68485	ADORA1	adenosine A1 receptor
DQ673096		92.21	1772	0	2492		BC001412	EEF1A1	eukaryotic translation elongation factor 1 alpha
DQ673096		92.5	907	0	1288		BC013012	EEF1A1	eukaryotic translation elongation factor 1 alpha
FM995600		92.15	1758	0	2466		BC001412	EEF1A1	eukaryotic translation elongation factor 1 alpha
FM995600		92.5	907	0	1288		BC013012	EEF1A1	eukaryotic translation elongation factor 1 alpha
