# Supplementary material for: Identification and analysis of pig chimeric mRNAs using RNA sequencing data
Source: BMC Genomics. 2012 Aug 28;13:429. doi: 10.1186/1471-2164-13-429 (PMC3531304; doi:10.1186/1471-2164-13-429)
Supplement: Additional file 6 — Pig chimeric mRNAs validated by RNA-seq reads. The table shows the pig chimeric mRNAs validated by the RNA-seq reads derived from liver tissue and skeletal muscle. A fusion junction mapped by junction reads derived from at least three different start positions or at least three samples was considered a validated chimeric event. The junction reads should overlap with at least 5 nt of the sequence on either side of the chimeric junction. [file 1471-2164-13-429-S6.xls]

## Sheet: liver tissue
GenBank_ID	Count_of_samples
AB044390	11
AB052738	11
AB104465	7
AB104654	5
AB271938	11
AB271948	7
AB271959	11
AB287431	11
AB304400	7
AB499815	8
AB530147	9
AF028007	11
AF073474	10
AF141371	8
AF147881	11
AF161717	11
AF185048	11
AF188490	5
AF193515	10
AF202775	11
AF216205	5
AF217463	3
AF284831	11
AF461808	9
AJ001203	11
AJ243849	11
AJ277993	8
AJ296022	6
AJ416019	10
AK230482	8
AK230555	7
AK230667	10
AK230685	10
AK230733	9
AK230841	10
AK230857	11
AK230918	11
AK230925	11
AK231067	10
AK231122	11
AK231134	10
AK231156	4
AK231215	8
AK231240	8
AK231337	11
AK231405	8
AK231426	11
AK231555	11
AK231608	11
AK231638	4
AK231713	10
AK232043	10
AK232092	11
AK232140	11
AK232149	8
AK232163	11
AK232193	8
AK232202	9
AK232284	11
AK232291	10
AK232320	8
AK232412	11
AK232429	11
AK232457	11
AK232470	11
AK232562	10
AK232571	11
AK232631	11
AK232726	11
AK232791	11
AK232793	10
AK232798	11
AK232817	11
AK232835	7
AK232925	10
AK232944	8
AK232949	11
AK232995	11
AK233000	11
AK233035	11
AK233107	11
AK233191	11
AK233218	10
AK233292	11
AK233363	11
AK233378	10
AK233402	11
AK233435	11
AK233451	11
AK233514	11
AK233582	11
AK233648	11
AK233713	11
AK233849	11
AK234001	4
AK234144	8
AK234360	10
AK234455	9
AK234481	4
AK234519	11
AK234533	11
AK234617	3
AK234630	5
AK234670	10
AK234693	11
AK234783	6
AK234805	10
AK234852	10
AK235088	9
AK235089	11
AK235125	8
AK235181	6
AK235187	10
AK235199	8
AK235208	4
AK235393	4
AK235408	10
AK235476	3
AK235528	11
AK235549	11
AK235590	9
AK235711	10
AK235823	11
AK235827	8
AK235882	11
AK236049	11
AK236154	11
AK236159	11
AK236168	9
AK236185	10
AK236191	5
AK236268	11
AK236333	9
AK236353	4
AK236366	10
AK236384	11
AK236407	10
AK236427	10
AK236445	11
AK236524	6
AK236610	5
AK236612	11
AK236623	7
AK236639	9
AK236645	11
AK236806	6
AK236823	11
AK236834	9
AK236840	11
AK236860	8
AK236869	7
AK236878	11
AK236963	10
AK236969	8
AK236995	4
AK237000	2
AK237166	11
AK237259	11
AK237276	4
AK237321	3
AK237331	8
AK237402	10
AK237517	8
AK237523	11
AK237784	6
AK237932	4
AK237989	11
AK238006	11
AK238038	2
AK238085	10
AK238275	4
AK238334	3
AK238340	11
AK238359	4
AK238370	11
AK238494	7
AK238519	8
AK238571	11
AK238631	10
AK238765	11
AK238873	11
AK239067	11
AK239073	11
AK239098	11
AK239153	9
AK239284	3
AK239326	7
AK239346	11
AK239469	7
AK239535	6
AK239617	11
AK239646	11
AK239668	10
AK239677	11
AK239711	11
AK239728	11
AK239791	6
AK239842	7
AK239971	11
AK240123	5
AK240140	11
AK240163	4
AK240243	10
AK240344	5
AK240403	9
AK240430	11
AK240507	11
AK240541	11
AK240545	7
AK240589	11
AK240601	4
AK343261	11
AK343330	11
AK343482	11
AK343544	10
AK343588	9
AK343642	9
AK343665	10
AK343679	11
AK343765	11
AK343769	8
AK343875	11
AK344073	11
AK344112	11
AK344172	9
AK344210	8
AK344299	9
AK344503	11
AK344620	11
AK344689	10
AK344709	10
AK344721	11
AK344862	5
AK344884	11
AK344899	8
AK344923	8
AK344957	11
AK345040	11
AK345127	5
AK345128	10
AK345155	3
AK345226	8
AK345238	11
AK345255	10
AK345292	9
AK345429	4
AK345530	7
AK345536	5
AK345554	11
AK345579	11
AK345637	4
AK345644	5
AK345698	3
AK345732	6
AK345776	9
AK345780	5
AK345867	6
AK345912	9
AK345941	2
AK346039	6
AK346116	11
AK346150	11
AK346168	8
AK346226	11
AK346264	8
AK346287	11
AK346334	10
AK346347	8
AK346420	9
AK346511	5
AK346623	3
AK346624	11
AK346631	3
AK346663	11
AK346732	8
AK346822	9
AK346953	3
AK346958	11
AK346980	4
AK347139	11
AK347219	9
AK347283	4
AK347346	11
AK347401	11
AK347452	11
AK347536	11
AK347660	9
AK347713	10
AK347800	3
AK347874	10
AK347952	11
AK348083	11
AK348092	9
AK348140	4
AK348210	5
AK348360	4
AK348383	11
AK348392	6
AK348525	7
AK348529	10
AK348615	8
AK348619	10
AK348630	3
AK348644	11
AK348938	10
AK348977	11
AK348997	10
AK349068	9
AK349193	11
AK349381	11
AK349398	4
AK349447	3
AK349450	4
AK349455	11
AK349501	5
AK349718	9
AK349766	9
AK349795	11
AK349835	5
AK349971	4
AK350010	11
AK350273	11
AK350318	5
AK350392	7
AK350412	11
AK350425	11
AK350560	11
AK350592	11
AK350802	9
AK350836	5
AK350894	11
AK350961	10
AK350979	9
AK351074	3
AK351113	9
AK351319	11
AK351418	10
AK351492	5
AK351635	4
AK351637	10
AK351645	8
AK351793	11
AK351903	11
AK351974	8
AK352032	4
AK352189	7
AK352212	6
AK352288	8
AK352306	5
AK352417	5
AK352450	11
AK352469	3
AM233751	11
AY039112	11
AY093444	6
AY094061	11
AY271356	11
AY288913	10
AY334573	11
AY533020	11
AY533021	11
AY550076	11
AY569332	7
AY606803	11
AY609409	5
AY609417	11
AY609457	11
AY609536	9
AY609629	10
AY609727	10
AY609728	10
AY609750	11
AY609814	6
AY609820	10
AY609900	11
AY609947	11
AY609965	10
AY609966	11
AY609988	10
AY610036	11
AY610048	11
AY610089	10
AY610114	7
AY610236	3
AY610278	11
AY610433	11
AY610440	11
AY610463	11
AY633619	11
AY639873	11
AY682829	7
AY683049	10
AY779185	9
AY996814	11
D89497	10
DQ008578	8
DQ333199	11
DQ368597	9
DQ629153	8
DQ673096	11
DQ853416	7
DQ917636	11
EF174191	6
EF174194	7
EF194143	6
EF576922	11
EF576923	9
EF619344	10
EF622095	10
EF625355	3
EU030283	9
EU069826	11
EU082069	11
EU286536	10
EU286537	9
EU421950	4
EU587017	3
EU617321	10
EU650788	7
EU655633	10
EU655634	8
EU661938	6
EU753851	9
FJ200453	10
FJ200454	3
FJ217222	4
FJ436397	10
FJ439668	11
FM995600	11
GQ368239	11
GU165833	11
GU165834	11
GU229658	3
GU391030	11
HM046511	10
HM046517	11
HM439287	7
HM488957	8
X12373	5
X76301	11
Y00111	10
Y09136	11
Z19538	11

## Sheet: skeletal muscle
GenBank_ID	Count_of_samples
AB044390	3
AB052738	3
AB104654	3
AB271938	3
AB271948	3
AB287431	3
AB506709	3
AF028007	3
AF185048	3
AF193515	3
AF216205	2
AF461808	3
AJ001203	2
AJ243849	3
AJ416019	3
AK230482	2
AK230555	3
AK230667	3
AK230685	3
AK230733	3
AK230841	3
AK230918	2
AK230925	3
AK231067	2
AK231122	3
AK231156	1
AK231215	3
AK231405	2
AK231426	3
AK231608	3
AK231713	2
AK232092	3
AK232149	2
AK232163	3
AK232193	2
AK232284	3
AK232291	3
AK232412	3
AK232429	3
AK232470	3
AK232562	3
AK232631	3
AK232726	3
AK232793	2
AK232798	3
AK232949	3
AK233000	3
AK233035	3
AK233191	3
AK233218	3
AK233292	3
AK233363	3
AK233378	3
AK233402	2
AK233514	3
AK233648	3
AK233713	3
AK233849	3
AK234144	3
AK234383	3
AK234519	2
AK234617	3
AK234630	3
AK234693	3
AK235088	3
AK235089	3
AK235125	3
AK235187	3
AK235199	3
AK235408	3
AK235476	3
AK235528	3
AK235590	3
AK235711	3
AK235823	3
AK236049	3
AK236154	3
AK236159	3
AK236168	3
AK236191	3
AK236268	3
AK236297	3
AK236333	2
AK236427	3
AK236524	3
AK236612	3
AK236623	3
AK236639	3
AK236645	3
AK236823	3
AK236834	3
AK236840	3
AK236860	3
AK236869	3
AK236878	3
AK236969	3
AK236995	3
AK237166	3
AK237259	2
AK237331	3
AK237402	3
AK237517	2
AK237784	3
AK237932	3
AK238006	1
AK238038	2
AK238192	3
AK238334	3
AK238359	3
AK238631	3
AK238765	2
AK238873	3
AK239067	3
AK239073	3
AK239098	2
AK239153	3
AK239346	3
AK239617	3
AK239646	3
AK239668	3
AK239677	3
AK239711	3
AK239728	3
AK239842	3
AK239971	3
AK240140	3
AK240163	3
AK240243	3
AK240344	3
AK240403	3
AK240430	3
AK240507	3
AK240601	3
AK343330	3
AK343482	3
AK343643	3
AK343665	3
AK343679	3
AK343765	3
AK343769	3
AK344112	3
AK344285	3
AK344299	3
AK344503	3
AK344620	3
AK344661	3
AK344689	3
AK344709	3
AK344721	3
AK344862	3
AK344884	3
AK344899	3
AK344923	2
AK344957	3
AK345040	3
AK345127	3
AK345128	3
AK345238	3
AK345255	2
AK345292	3
AK345579	3
AK345776	3
AK345780	3
AK346150	3
AK346226	3
AK346420	3
AK346624	3
AK346663	3
AK347137	3
AK347139	3
AK347219	3
AK347262	3
AK347346	3
AK347401	3
AK347452	3
AK347536	3
AK347713	3
AK348083	3
AK348092	3
AK348208	3
AK348236	3
AK348383	3
AK348392	3
AK348526	3
AK348529	3
AK348615	3
AK348938	3
AK348977	3
AK348997	3
AK349068	2
AK349193	2
AK349378	3
AK349381	3
AK349718	2
AK349766	3
AK349916	3
AK350010	3
AK350273	3
AK350392	3
AK350560	3
AK350592	3
AK350961	3
AK350979	3
AK351319	3
AK351793	3
AK351832	3
AK351903	3
AK352189	3
AK352247	3
AK352417	2
AK352450	3
AM233751	3
AY094061	3
AY271356	3
AY334573	3
AY533020	3
AY533021	3
AY550076	3
AY569332	3
AY606803	3
AY609409	3
AY609417	3
AY609457	3
AY609536	3
AY609629	3
AY609728	3
AY609820	2
AY609900	3
AY609919	3
AY609947	3
AY609965	2
AY609966	3
AY610036	2
AY610048	3
AY610089	3
AY610114	3
AY610278	2
AY610433	3
AY610463	3
AY633619	3
AY682829	3
AY683049	3
AY996814	3
D89497	1
DQ629153	3
DQ673096	3
DQ853416	3
DQ917636	3
EF174191	3
EF174194	3
EF194143	3
EF576922	3
EF576923	3
EF619344	3
EF622095	3
EU082069	3
EU286536	3
EU286537	3
EU655633	3
EU655634	3
EU661938	3
EU661947	3
EU753851	3
FJ200453	3
FJ436397	2
FJ439668	3
FM995600	3
GQ902942	3
GU165833	3
GU165834	3
GU391030	3
HM046517	3
HM439287	3
X12373	3
X76301	3
Y00111	3
Y09136	3
Z19538	3
