# Supplementary material for: Identification and analysis of pig chimeric mRNAs using RNA sequencing data
Source: BMC Genomics. 2012 Aug 28;13:429. doi: 10.1186/1471-2164-13-429 (PMC3531304; doi:10.1186/1471-2164-13-429)
Supplement: Additional file 8 — Putative DNA motifs shared in the genomic regions of the partners. The table gives some information on the putative DNA motifs shared in the genomic regions of the partners. [file 1471-2164-13-429-S8.xls]

## Sheet: Sheet1
# The table gives some information on the putative DNA motifs shared in the genomic regions of partners.
# The reference genome is the Sus scrofa genome (SGSC Sscrofa9.2/susScr2, Nov. 2009) in the UCSC database.
# partner - Fused parts of putative chimeric mRNAs.
# Chrom - The name of the chromosome (e.g. chr1).
# Chromstart - The starting position of putative DNA motif in the chromosome. (The first base in a chromosome is numbered 0.)
# Chromend - The ending position of putative DNA motif in the chromosome, plus 1 (i.e., a half-open interval).
# Strand - Defines the strand - either '+' or '-'.
# Putative DNA motif - The report sequence from the MEME.
# Genomic region - Location of putative DNA motf in the genomic region of partners; up: upstream; down: downsream.
# Regular expression of sequence - Single letters match that letter; groups of letters in square brackets match any of the letters in the group.
GenBank ID		5' partner							3' partner							Regular expression of sequence
		Chrom	Strand	Chromstart	Chromend	Putative DNA motif	Genomic region		Chromosome	Strand	Chromstart	Chromend	Putative DNA motif	Genomic region
AB044390		chr3	+	94764942	94764971	GGGCCGCTCCCGCGGCATATGGAGGTTCCC	intron		chr3	-	94717618	94717648	GGGCCGCTCCCGCGGCATATGGAGGTTCCC	intron		GGGCCGCTCCCGCGGCATATGGAGGTTCCC
AB079527		chr18	+	6322185	6322213	ACACCACAGCTCACAGCAACGCTGGATCC	up		chr18	-	6286505	6286534	ACACCACAGCTCACAGCAACGCTGGATCC	intron		ACACCACAGCTCACAGCAACGCTGGATCC
AB087889		chr7	-	83816234	83816264	CTGCAACCTACACCACAGCTCACGGCAACG	up		chr7	+	82617788	82617817	CTGCAACCTACACCACAGCTCACGGCAACG	up		CTGCAACCTACACCACAGCTCACGGCAACG
AB087893		chr7	-	83816234	83816264	CTGCAACCTACACCACAGCTCACGGCAACG	up		chr7	+	82617788	82617817	CTGCAACCTACACCACAGCTCACGGCAACG	up		CTGCAACCTACACCACAGCTCACGGCAACG
AB087894		chr7	-	83816234	83816264	CTGCAACCTACACCACAGCTCACGGCAACG	up		chr7	+	82617788	82617817	CTGCAACCTACACCACAGCTCACGGCAACG	up		CTGCAACCTACACCACAGCTCACGGCAACG
AB087895		chr7	-	83816282	83816312	GCCACCAGCCTACGCCACAGCCACAGCAAC	up		chr7	+	82666630	82666659	GCCACCAGCCTACGCCACAGCCACAGCAAC	intron		GC[CT][AG]CCAGCCTACG[CT]CACAGCCACAGC[AG]AC
AB087906		chr7	-	83816268	83816298	CCACAGCCACAGCAACGCGGGATCCGAACC	up		chr7	+	82635263	82635292	CCACAGCCACAGCAACGCGGGATCCGAACC	up		CCA[CG]AGCCACAGCAACGCGGGATCCGA[AG]CC
AB087907		chr7	-	83816282	83816312	GCCACCAGCCTACGCCACAGCCACAGCAAC	up		chr7	+	82666630	82666659	GCCACCAGCCTACGCCACAGCCACAGCAAC	intron		GC[CT][AG]CCAGCCTACG[CT]CACAGCCACAGC[AG]AC
AB087908		chr7	-	83810319	83810349	ACACACACACACACACACACACACACACTC	down		chr7	+	82639176	82639205	ACACACACACACACACACACACACACACTC	up		ACACACACACACA[CT]ACACACACACACACTC
AB087909		chr7	-	83862524	83862551	CCCCTAGCCTGGGAACCTCCATATGCC	up		chr7	+	82658198	82658224	CCCCTAGCCTGGGAACCTCCATATGCC	intron		CCCCTAGCCTGGGAACCTCCATATGCC
AB087910		chr7	-	83854151	83854181	GGGCCGCTCCCGCGGCATATGGAGGTTCCC	down		chr7	+	82635193	82635222	GGGCCGCTCCCGCGGCATATGGAGGTTCCC	up		GGGCCGCTCCCGC[AG]GCA[CT]ATGGAGGTTCCC
AB087911		chr7	-	83871904	83871934	CTCCCGATCCCTCCCACTCCCTCCCCCTCC	down		chr7	+	82633147	82633176	CTCCCGATCCCTCCCACTCCCTCCCCCTCC	up		CTCCC[GT][AG]TCC[AC]TCCCACTCCCTCCCCCTCC
AB087912		chr7	-	83793023	83793053	CGGGTTCGATCCCTGGCCTCGCTCTGTGGG	down		chr7	+	82643532	82643561	CGGGTTCGATCCCTGGCCTCGCTCTGTGGG	intron		CGGGTTCGATCCCTGGCCTCGCTC[AT]GTGGG
AB087913		chr7	-	83810319	83810349	ACACACACACACACACACACACACACACTC	down		chr7	+	82639176	82639205	ACACACACACACACACACACACACACACTC	up		ACACACACACACA[CT]ACACACACACACACTC
AB087914		chr7	-	83816268	83816298	CCACAGCCACAGCAACGCGGGATCCGAACC	up		chr7	+	82635263	82635292	CCACAGCCACAGCAACGCGGGATCCGAACC	intron		CCA[CG]AGCCACAGCAACGCGGGATCCGA[AG]CC
AB087916		chr7	+	83365325	83365354	TCCCGCGTTGCTGTGGCTCTGGCGTAGGCC	up		chr7	+	82658146	82658175	TCCCGCGTTGCTGTGGCTCTGGCGTAGGCC	intron		TCCCGCGTTGCTGTGGCTCTGGCGTAGGCC
AB087920		chr7	-	83816234	83816264	CTGCAACCTACACCACAGCTCACGGCAACG	up		chr7	+	82617788	82617817	CTGCAACCTACACCACAGCTCACGGCAACG	up		CTGCAACCTACACCACAGCTCACGGCAACG
AB087921		chr7	-	83871904	83871934	CTCCCGATCCCTCCCACTCCCTCCCCCTCC	down		chr7	+	82633147	82633176	CTCCCGATCCCTCCCACTCCCTCCCCCTCC	intron		CTCCC[GT][AG]TCC[AC]TCCCACTCCCTCCCCCTCC
AB087922		chr7	-	83753879	83753909	CTCCCAATCCACCCCACTCCTTCCCCCTCC	down		chr7	+	82633147	82633176	CTCCCAATCCACCCCACTCCTTCCCCCTCC	intron		CTCCC[AT][AG]TCCA[CT]CCCACTCC[CT]TCCCCCTCC
AB087926		chr7	-	83838982	83839012	CCCCTAGCCTAGGAACCTCCATATGCCGTG	down		chr7	+	82658198	82658227	CCCCTAGCCTAGGAACCTCCATATGCCGTG	intron		CCCCTAGCCT[AG]GGAACCTCCATATGCCGTG
AB087930		chr7	-	83838982	83839012	CCCCTAGCCTAGGAACCTCCATATGCCGTG	down		chr7	+	82658198	82658227	CCCCTAGCCTAGGAACCTCCATATGCCGTG	intron		CCCCTAGCCT[AG]GGAACCTCCATATGCCGTG
AB087931		chr7	-	83828919	83828949	CCCCTAGCCTGGGAACCTCCGTATGCCGTG	down		chr7	+	82658198	82658227	CCCCTAGCCTGGGAACCTCCGTATGCCGTG	intron		CCCCTAGCCTGGGAACCTCC[AG]TATGCCGTG
AB087935		chr7	-	83871904	83871934	CTCCCGATCCCTCCCACTCCCTCCCCCTCC	down		chr7	+	82633147	82633176	CTCCCGATCCCTCCCACTCCCTCCCCCTCC	intron		CTCCC[GT][AG]TCC[AC]TCCCACTCCCTCCCCCTCC
AB087938		chr7	-	83834826	83834856	CTGCAACCTACACCACAGCTCACGGCAACG	up		chr7	+	82617788	82617817	CTGCAACCTACACCACAGCTCACGGCAACG	up		CTGCAACCTACACCACAGCTCACGGCAACG
AB087940		chr7	-	83265326	83265356	CCAGAGCCACAGCAACGCGGGATCCGAGCC	down		chr7	+	82635263	82635292	CCAGAGCCACAGCAACGCGGGATCCGAGCC	intron		CCAGAGCCACAGCAACGCGGGATCCGAGCC
AB087941		chr7	-	83759061	83759091	CGGCTCGGATCCCGCGTTGCTGTGGCTCTG	down		chr7	+	82658137	82658166	CGGCTCGGATCCCGCGTTGCTGTGGCTCTG	intron		CGGCTCGGATCCCGCGTTGCTGTGGCTCTG
AB087943		chr7	+	83410918	83410947	CGGCTCGGATCCCGCATTGCTGTGGCTCTG	up		chr7	+	82658137	82658166	CGGCTCGGATCCCGCATTGCTGTGGCTCTG	intron		CGGCTCGGATCCCGC[AG]TTGCTGTGGCTCTG
AB087947		chr7	-	83854151	83854181	GGGCCGCTCCCGCGGCATATGGAGGTTCCC	up		chr7	+	82635193	82635222	GGGCCGCTCCCGCGGCATATGGAGGTTCCC	intron		GGGCCGCTCCCGC[AG]GCA[CT]ATGGAGGTTCCC
AB087950		chr7	-	83838982	83839012	CCCCTAGCCTAGGAACCTCCATATGCCGTG	down		chr7	+	82658198	82658227	CCCCTAGCCTAGGAACCTCCATATGCCGTG	intron		CCCCTAGCCT[AG]GGAACCTCCATATGCCGTG
AB087953		chr7	-	83834860	83834890	CCAGAGCCACAGCAATGCGGGATCCGAGCC	down		chr7	+	82635263	82635292	CCAGAGCCACAGCAATGCGGGATCCGAGCC	up		CCAGAGCCACAGCAA[CT]GCGGGATCCGAGCC
AB087955		chr7	+	83389522	83389551	GAGCTGTAGCCACTGGCCTACGCCAGAGCC	up		chr7	+	82635241	82635270	GAGCTGTAGCCACTGGCCTACGCCAGAGCC	intron		GAGCTGTAGCCACTGGCCTAC[AG]CCAGAGCC
AB087957		chr7	-	83872746	83872776	CGCTGGATCCTTAACCCACTGAGCAAGGCC	down		chr7	+	82666706	82666735	CGCTGGATCCTTAACCCACTGAGCAAGGCC	intron		CGCTGGATCCTTAACCCACTGAGCAAGGCC
AB087960		chr7	-	83759061	83759091	CGGCTCGGATCCCGCGTTGCTGTGGCTCTG	up		chr7	+	82658137	82658166	CGGCTCGGATCCCGCGTTGCTGTGGCTCTG	intron		CGGCTCGGATCCCGCGTTGCTGTGGCTCTG
AB087962		chr7	-	83854151	83854181	GGGCCGCTCCCGCGGCATATGGAGGTTCCC	down		chr7	+	82635193	82635222	GGGCCGCTCCCGCGGCATATGGAGGTTCCC	up		GGGCCGCTCCCGC[AG]GCA[CT]ATGGAGGTTCCC
AB087963		chr7	-	83816234	83816264	CTGCAACCTACACCACAGCTCACGGCAACG	up		chr7	+	82617788	82617817	CTGCAACCTACACCACAGCTCACGGCAACG	up		CTGCAACCTACACCACAGCTCACGGCAACG
AB087965		chr7	-	83797190	83797220	CGGCTCGGATCCTGCGTTGCTGTGGCTCTG	down		chr7	+	82658137	82658166	CGGCTCGGATCCTGCGTTGCTGTGGCTCTG	intron		CGGCTCGGATCC[CT]GCGTTGCTGTGGCTCTG
AB087967		chr7	-	83838982	83839012	CCCCTAGCCTAGGAACCTCCATATGCCGTG	down		chr7	+	82658198	82658227	CCCCTAGCCTAGGAACCTCCATATGCCGTG	intron		CCCCTAGCCT[AG]GGAACCTCCATATGCCGTG
AB087969		chr7	-	83088061	83088091	CGGCTCGGATCCCGCGTTGCTGTGGCTCTG	up		chr7	+	82658137	82658166	CGGCTCGGATCCCGCGTTGCTGTGGCTCTG	intron		CGGCTCGGATCCCGCGTTGCTGTGGCTCTG
AB087971		chr7	-	83816234	83816264	CTGCAACCTACACCACAGCTCACGGCAACG	up		chr7	+	82617788	82617817	CTGCAACCTACACCACAGCTCACGGCAACG	up		CTGCAACCTACACCACAGCTCACGGCAACG
AB087972		chr7	-	83759061	83759091	CGGCTCGGATCCCGCGTTGCTGTGGCTCTG	down		chr7	+	82658137	82658166	CGGCTCGGATCCCGCGTTGCTGTGGCTCTG	intron		CGGCTCGGATCCCGCGTTGCTGTGGCTCTG
AB087973		chr7	-	83759061	83759091	CGGCTCGGATCCCGCGTTGCTGTGGCTCTG	down		chr7	+	82658137	82658166	CGGCTCGGATCCCGCGTTGCTGTGGCTCTG	intron		CGGCTCGGATCCCGCGTTGCTGTGGCTCTG
AB087975		chr7	+	83365325	83365354	TCCCGCGTTGCTGTGGCTCTGGCGTAGGCC	up		chr7	+	82658146	82658175	TCCCGCGTTGCTGTGGCTCTGGCGTAGGCC	intron		TCCCGCGTTGCTGTGGCTCTGGCGTAGGCC
AB087976		chr7	-	83872746	83872776	CGCTGGATCCTTAACCCACTGAGCAAGGCC	down		chr7	+	82666706	82666735	CGCTGGATCCTTAACCCACTGAGCAAGGCC	intron		CGCTGGATCCTTAACCCACTGAGCAAGGCC
AB104465		chr7	+	21753704	21753733	CACGGCATATGGAGGTTCCCAGGCTAGGGG	intron		chr7	-	21755780	21755810	CACGGCATATGGAGGTTCCCAGGCTAGGGG	intron		CACGGCATATGGAGGTTCCCAGGCTAGGGG
AB104654		chr3	-	96134854	96134884	CCCGATCCCTCCCACTCCCTCCCCCTCCCA	down		chr3	+	96153086	96153115	CCCGATCCCTCCCACTCCCTCCCCCTCCCA	up		CCCGATCCCTCCCACTCCCTCCCCCTCCCA
AB271938		chr2	+	47080107	47080136	AAAGACAAAAGACAAAAAAAAAAAAAAAAA	intron		chr2	-	47069864	47069894	AAAGACAAAAGACAAAAAAAAAAAAAAAAA	up		AAAGA[CG]AAAAG[AT]CAAA[AG]AAAA[AG]AAAA[AC]A[AC]A
AB271959		chr11	-	15900361	15900391	CCAGCCTACACCACAGCCACAGCCGCAGCC	up		chr11	+	15997974	15998003	CCAGCCTACACCACAGCCACAGCCGCAGCC	down		CC[AG]GCCTACACCACAGCCACAGCC[AG]CAGCC
AB287431		chr17	-	33463461	33463491	AAAAAAGAAAAAAAAAAAAGAAAGAAAAGA	up		chr17	+	33625178	33625207	AAAAAAGAAAAAAAAAAAAGAAAGAAAAGA	down		AAAAAA[AG]AAAAAAAAAAAA[AG]AAA[AG]AAAAGA
AB506709		chr14	+	7228736	7228765	TTTTTTTTTTTTTTTTTTTTTTGTCTCTTT	up		chr14	-	6951170	6951200	TTTTTTTTTTTTTTTTTTTTTTGTCTCTTT	down		TTTTTTTTTTTTTTTTTTTTTTGTCT[CT]T[AT]T
AF073474		chr10	-	26711893	26711923	CCCCTCCCTTCCCTGATTAGCAACTGCCCT	up		chr10	+	26809287	26809316	CCCCTCCCTTCCCTGATTAGCAACTGCCCT	intron		CCCCTCCCTTCCCTGATTAGCAACTGCCCT
AF185048		chr12	+	3817493	3817522	GAGGCAGAGGCCTGGGCCCAGGAGGGCGCC	down		chr12	-	3894176	3894206	GAGGCAGAGGCCTGGGCCCAGGAGGGCGCC	up		GAGGCAGAGGCCTGGGCCCAGGAGGGCGCC
AF188490		chr6	+	42149576	42149605	CGGGTTCGATCCCTGGCCTCGCTCAGTGGG	up		chr6	-	42421526	42421556	CGGGTTCGATCCCTGGCCTCGCTCAGTGGG	down		CGGGTTCGATCCCTGGCCTCGCTCAGTGGG
AF217463		chr1	+	127709478	127709507	GCTCGGATCCGGTGTTGCTGTGGCTGTGGC	down		chr1	+	127605240	127605269	GCTCGGATCCGGTGTTGCTGTGGCTGTGGC	up		GCTCGGATCC[CG][AG]TGTTGCTGTGGCT[CG]TGGC
AF284831		chr2	+	2525219	2525248	CAAAAAAAAAAAAAAAAAAAAAAAAAAAAA	down		chr2	-	2492362	2492392	CAAAAAAAAAAAAAAAAAAAAAAAAAAAAA	down		CAAAAAAAAAAAAAAAAAAAAAAAAAAAAA
AF319660		chr1	+	118823363	118823391	GTGGCATATGGAAGTTCCCAGGCTAGGGG	down		chr1	-	168057373	168057402	GTGGCATATGGAAGTTCCCAGGCTAGGGG	down		GTGGCATATGGA[AG]GTTCCCAGGCTAGGGG
AF461808		chr6	-	34060499	34060529	TTATTTTTTTTTTTTTTTTTTTGTCTTTTT	up		chr6	+	34110462	34110491	TTATTTTTTTTTTTTTTTTTTTGTCTTTTT	down		TT[AT]TTTTTTTTTTTTTTTTTTT[GT]T[CT]TTTTT
AF493992		chr9	+	85811172	85811200	CCTGGCCTCGCTCAGTGGGTTAAGGATCC	down		chr9	-	85815652	85815681	CCTGGCCTCGCTCAGTGGGTTAAGGATCC	up		CCTGGCCTCGCTCAGTGGGTTAAGGATCC
AJ243849		chr9	-	108707776	108707806	CCCACTGAGCAAGGGCAGGGACCGAACCCG	up		chr9	-	108788894	108788924	CCCACTGAGCAAGGGCAGGGACCGAACCCG	up		CCCACTGAGCAAGGGCAGGGACCGAACCCG
AJ416019		chr6	-	60243890	60243920	CCCCTAGCCTGGGAACCTCCATATGCCGCG	intron		chr6	+	60177329	60177358	CCCCTAGCCTGGGAACCTCCATATGCCGCG	down		CCCCTAGCCTGGGAACCTCCATATGCCGCG
AJ510264		chr1	-	209521696	209521726	GGGCCGCTCCCGCGGCATATGGAGGTTCCC	up		chr1	-	209521696	209521726	GGGCCGCTCCCGCGGCATATGGAGGTTCCC	down		GGGCCGCTCCCGCGGCATATGGAGGTTCCC
AK230482		chr12	-	31098229	31098259	GCTGTGGTGTAGGTTGCAGACGCGGCTCGG	intron		chr12	+	31121594	31121623	GCTGTGGTGTAGGTTGCAGACGCGGCTCGG	up		GCTGTGGTGTAGGTTGCAGACGCGGCTCGG
AK230555		chr1	-	17378777	17378807	GGGAACCTCCATATGCCGCGGGAGCGGCCC	up		chr1	+	17369763	17369792	GGGAACCTCCATATGCCGCGGGAGCGGCCC	intron		GGGAACCTCCATATGCCGCGGGAGCGGCCC
AK230667		chr2	-	92924887	92924917	CCACTGAGCAAGGCCAGGGATCGAACCCGC	up		chr2	+	92880542	92880571	CCACTGAGCAAGGCCAGGGATCGAACCCGC	down		CCACTGAGCAAGGCCAGGGATCGAACCCGC
AK230733		chr10	+	11602950	11602979	GCCACCGGCCTACACCAGAGCCGCAGCAAC	intron		chr10	-	11683863	11683893	GCCACCGGCCTACACCAGAGCCGCAGCAAC	up		GCCACCGGCCTAC[AG]CCAGAGCC[AG]CAGCAAC
AK230857		chr15	+	5766456	5766485	GTGGCTCTGGCGTAGGCCGGTGGCTACAGC	intron		chr15	-	5640504	5640534	GTGGCTCTGGCGTAGGCCGGTGGCTACAGC	intron		GTGGCTCTGGCGTAGGCCGGTGGCTACAGC
AK230918		chr7	+	70993168	70993197	GTAGCCACCGGCCTACGCCAGAGCCACAGC	up		chr7	-	70959335	70959365	GTAGCCACCGGCCTACGCCAGAGCCACAGC	up		GTAGCCACCGGCCTACGCCAGAGCCACAGC
AK231067		chr7	+	70993168	70993197	GTAGCCACCGGCCTACGCCAGAGCCACAGC	up		chr7	-	70959335	70959365	GTAGCCACCGGCCTACGCCAGAGCCACAGC	up		GTAGCCACCGGCCTACGCCAGAGCCACAGC
AK231122		chr5	+	14983523	14983552	CCACCGGCCTACGCCAGAGCCACAGCAACG	down		chr5	-	15017693	15017723	CCACCGGCCTACGCCAGAGCCACAGCAACG	intron		CCACCGGCCTACGCCAGAGCCACAGCAACG
AK231134		chr1	-	22026148	22026178	CCAATTCGACCCCTAGCCTGGGAACCTCCA	up		chr1	+	21989543	21989572	CCAATTCGACCCCTAGCCTGGGAACCTCCA	intron		CCAATTCGACCCCTAGCCTGGGAACCTCCA
AK231156		chr12	+	52648475	52648504	GCTGTGGTGTAGGTTGCAGACGCGGCTTGG	up		chr12	+	19402741	19402770	GCTGTGGTGTAGGTTGCAGACGCGGCTTGG	down		GCTGTGGTGTAGGTTGCAGACGCGGCT[CT]GG
AK231181		chr18	+	29882043	29882072	CTCCGATTAGACCCCTAGCCTGGGAACCTC	down		chr18	-	29710225	29710255	CTCCGATTAGACCCCTAGCCTGGGAACCTC	intron		CTCCGATT[AG]GACCCCTAGCCTGGGAACCTC
AK231240		chr6	+	79872834	79872863	CAACCCCTAGCCTGGGAACCTCCATATGCC	down		chr6	-	79681317	79681347	CAACCCCTAGCCTGGGAACCTCCATATGCC	down		CA[AG]CCCCTAGCCTGGGAACCTCCATATGCC
AK231250		chr5	-	7999178	7999207	GCTGGAGGAGTCAGGCTCCCAGACTCCGG	down		chr5	+	7986094	7986122	GCTGGAGGAGTCAGGCTCCCAGACTCCGG	up		GCTGGAGGAGTCAGGCTCCCAGACTCCGG
AK231318		chr5	-	7999178	7999207	GCTGGAGGAGTCAGGCTCCCAGACTCCGG	down		chr5	+	7986094	7986122	GCTGGAGGAGTCAGGCTCCCAGACTCCGG	up		GCTGGAGGAGTCAGGCTCCCAGACTCCGG
AK231337		chr11	-	77567437	77567467	AACCCACTGAGCAAGGCCAGGGATCAAACC	down		chr11	-	77744553	77744583	AACCCACTGAGCAAGGCCAGGGATCAAACC	down		AACCCACTGAGCAAGGCCAGGGATCAAACC
AK231405		chr2	+	54048979	54049008	TGGGAGGGGGAGGGAGTGGGAGGGATCGGG	down		chr2	-	54012826	54012856	TGGGAGGGGGAGGGAGTGGGAGGGATCGGG	up		TGGGAGGGGGAGGGAGTGGGAGGGATCGGG
AK231426		chr2	+	57255605	57255633	TTTTTTTTTTTTTTTTTTTTTGTCTTTTT	up		chr2	-	57301759	57301788	TTTTTTTTTTTTTTTTTTTTTGTCTTTTT	down		TTTTTTTTTTTTTTTTT[CT]TT[CT][GT]TCTTTTT
AK231445		chr1	+	193039231	193039260	GGGCCGCTCCCGCGGCATATGGAGGTTCCC	intron		chr1	+	192948715	192948744	GGGCCGCTCCCGCGGCATATGGAGGTTCCC	down		GGGCCGCTCCCGCGGCATATGGAGGTTCCC
AK231466		chr7	-	83785568	83785598	CTCCCGATCCCTCCCACTCCCTCCCCCTCC	down		chr7	+	82633147	82633176	CTCCCGATCCCTCCCACTCCCTCCCCCTCC	intron		CTCCC[GT][AG]TCC[AC]TCCCACTCCCTCCCCCTCC
AK231608		chr1	+	171005329	171005358	GCCACCGGCCTATGCCAGAGCCACAGCAAC	down		chr1	+	170953082	170953111	GCCACCGGCCTATGCCAGAGCCACAGCAAC	up		GCC[AG]CCGGCCTATGCCAGAGCCACAGCAAC
AK231655		chr5	-	7999178	7999207	GCTGGAGGAGTCAGGCTCCCAGACTCCGG	down		chr5	+	7986094	7986122	GCTGGAGGAGTCAGGCTCCCAGACTCCGG	up		GCTGGAGGAGTCAGGCTCCCAGACTCCGG
AK231713		chr7	+	71041055	71041084	CCGAGCCGCGTCTGCAACCTACACCACAGC	intron		chr7	-	70959295	70959325	CCGAGCCGCGTCTGCAACCTACACCACAGC	up		CCGAGCCGCGTCTGCAACCTACACCACAGC
AK232043		chr11	-	15882588	15882618	GGGCCGCTCCCGCGGCATATGGAGGTTCCC	down		chr11	+	15965112	15965141	GGGCCGCTCCCGCGGCATATGGAGGTTCCC	up		GGGCCGCTCCCGCGGCATATGGAGGTTCCC
AK232116		chr8	+	27599980	27600009	GCCAGCCTACACCACAGCCACAGCAACACC	intron		chr8	-	27718347	27718377	GCCAGCCTACACCACAGCCACAGCAACACC	up		GCCAGCCTACACCACAGCCACAGCAACACC
AK232149		chr9	+	74116122	74116151	GCAACCTACACCACAGCCCACTGCAACGCC	intron		chr9	-	73811576	73811606	GCAACCTACACCACAGCCCACTGCAACGCC	intron		GCAACCTACACCACAGC[CT]CAC[AT]GCAACGCC
AK232163		chr9	-	101961928	101961958	GCCACCGGCCTACGCCAGAGCCACAGCAAC	down		chr9	-	102104516	102104546	GCCACCGGCCTACGCCAGAGCCACAGCAAC	up		GCCACCGGCCTACGCCAGAGCCACAGCAAC
AK232193		chr9	+	74116122	74116151	GCAACCTACACCACAGCCCACTGCAACGCC	intron		chr9	-	73811576	73811606	GCAACCTACACCACAGCCCACTGCAACGCC	intron		GCAACCTACACCACAGC[CT]CAC[AT]GCAACGCC
AK232202		chr5	+	84228257	84228285	ACACCACAGCTCATGGCAACGCCGGATCC	down		chr5	-	84432252	84432281	ACACCACAGCTCATGGCAACGCCGGATCC	down		ACACCACAGCTCATGGCAACGCCGGATCC
AK232284		chr2	-	67856881	67856911	CGGCATATGGAGGTTCCCAGGCTAGGGGTC	up		chr2	+	67933831	67933860	CGGCATATGGAGGTTCCCAGGCTAGGGGTC	intron		CGGCATATGGAGGTTCCCAGGCTAGGGGTC
AK232291		chr9	-	108707776	108707806	CCCACTGAGCAAGGGCAGGGACCGAACCCG	up		chr9	-	108788894	108788924	CCCACTGAGCAAGGGCAGGGACCGAACCCG	up		CCCACTGAGCAAGGGCAGGGACCGAACCCG
AK232320		chr6	-	6829339	6829369	CGTTGCTGTGGCTCTGGTGTAGGCCGGTGG	intron		chr6	+	6229527	6229556	CGTTGCTGTGGCTCTGGTGTAGGCCGGTGG	down		CGTTGCTGTGGCTCTGGTGTAGGCCGGTGG
AK232370		chr9	-	24016170	24016200	CCACTGAGCAAGGGCAGGGACCGAACCCGC	up		chr9	+	107003754	107003783	CCACTGAGCAAGGGCAGGGACCGAACCCGC	down		CCACTGAGCAAGGGCAGGGACCGAACCCGC
AK232429		chr11	-	64233642	64233672	CCGAGCCGCGTCTGCAACCTACACCACAGC	up		chr11	+	64018265	64018294	CCGAGCCGCGTCTGCAACCTACACCACAGC	up		CCGAGCCGCGTCTGCAACCTACACCACAGC
AK232470		chr12	+	3817493	3817522	GAGGCAGAGGCCTGGGCCCAGGAGGGCGCC	down		chr12	-	3894176	3894206	GAGGCAGAGGCCTGGGCCCAGGAGGGCGCC	up		GAGGCAGAGGCCTGGGCCCAGGAGGGCGCC
AK232562		chr17	+	42568466	42568495	CCCCTAGCCTGGGAACCTCCATATGCTGCG	intron		chr17	-	42785236	42785266	CCCCTAGCCTGGGAACCTCCATATGCTGCG	up		CCCCTAGCCTGGGAACCTCCATATGCTGCG
AK232631		chr9	+	6285606	6285635	CTTTCTTTTTTTTTTTTTTTTTTTGTCTTT	up		chr9	-	6316703	6316733	CTTTCTTTTTTTTTTTTTTTTTTTGTCTTT	up		CTTTCTTTTTTTTTTTTTTTTTT[GT][CG]T[CT]TTT
AK232726		chr17	+	42568466	42568495	CCCCTAGCCTGGGAACCTCCATATGCTGCG	intron		chr17	-	42785236	42785266	CCCCTAGCCTGGGAACCTCCATATGCTGCG	up		CCCCTAGCCTGGGAACCTCCATATGCTGCG
AK232835		chr2	-	127101484	127101514	GCCACCGGCCTACGCCAGAGCCACAGCAAC	intron		chr2	-	127134931	127134961	GCCACCGGCCTACGCCAGAGCCACAGCAAC	down		GCC[AG]CCGGCCTACGCCAGAGCCACAGCAAC
AK232886		chr8	-	108693293	108693323	GCAACCTACACCACAGCTCACGGCAACGCC	intron		chr8	-	58916755	58916785	GCAACCTACACCACAGCTCACGGCAACGCC	intron		GCAACCTACACCACAGCTCACGGCAACGCC
AK232944		chr8	-	96684738	96684768	GCTGCCGGCCTACACCACAGCCACAGCAAC	up		chr8	-	96757061	96757091	GCTGCCGGCCTACACCACAGCCACAGCAAC	up		GCTGCCGGCCTAC[AG]CCACAGCCACAGCAAC
AK232949		chr11	-	64233642	64233672	CCGAGCCGCGTCTGCAACCTACACCACAGC	up		chr11	+	64018265	64018294	CCGAGCCGCGTCTGCAACCTACACCACAGC	up		CCGAGCCGCGTCTGCAACCTACACCACAGC
AK232995		chr16	-	23352256	23352286	CGGGTTCGGTCCCTGCCCTTGCTCAGTGGG	intron		chr16	+	23286887	23286916	CGGGTTCGGTCCCTGCCCTTGCTCAGTGGG	down		CGGGTTCGGTCCCTGCCCTTGCTCAGTGGG
AK233000		chr6	-	37132899	37132929	AAGAAGACAAAAAAAAAAAAAAAAAAAAAA	up		chr6	+	37154632	37154661	AAGAAGACAAAAAAAAAAAAAAAAAAAAAA	up		AA[AG]AAGACAAAAAAAAAAAAAAAAAAAAAA
AK233035		chr14	-	40469062	40469092	CAACCTACACCACAGCTCACGGCAACGCCG	intron		chr14	+	40565458	40565487	CAACCTACACCACAGCTCACGGCAACGCCG	up		CAACCTACACCACAGCTCACGGCAACGCCG
AK233107		chr16	-	23352256	23352286	CGGGTTCGGTCCCTGCCCTTGCTCAGTGGG	intron		chr16	+	23286887	23286916	CGGGTTCGGTCCCTGCCCTTGCTCAGTGGG	down		CGGGTTCGGTCCCTGCCCTTGCTCAGTGGG
AK233292		chr5	-	335539	335568	CAAAAGACAAAAAAAAAAAAAAAAAAAAA	intron		chr5	+	249771	249799	CAAAAGACAAAAAAAAAAAAAAAAAAAAA	up		CAAAA[AG]ACAAAAAA[AC]AA[AC]AAAAAAAAAAA
AK233351		chr14	+	5994	6016	GATCCAGCAGGTGGTGGAGACCC	down		chr14	-	30865580	30865603	GATCCAGCAGGTGGTGGAGACCC	intron		GAT[CG][AC]AGCAGGTGG[AT]GGAG[AG]CCC
AK233363		chr2	-	4098099	4098129	GTGCCAGCACAGGACCAGGCCCTGGGTAGG	down		chr2	+	4095656	4095685	GTGCCAGCACAGGACCAGGCCCTGGGTAGG	up		GTGCCAGCACAGGACCAGGCCCTGGGTAGG
AK233376		chr2	-	64286065	64286095	CCGAGCCGCATCTGCGACCTACACCACAGC	intron		chr2	-	73365369	73365399	CCGAGCCGCATCTGCGACCTACACCACAGC	up		CCGAGCCGCATCTGCGACCTACACCACAGC
AK233396		chr8	-	67085435	67085465	GTAGCCACCGGCCTACGCCAGAGCCACAGC	down		chr8	+	67664559	67664588	GTAGCCACCGGCCTACGCCAGAGCCACAGC	intron		GTAGCCACCGGCCTACGCCAGAGCCACAGC
AK233402		chr2	+	54048979	54049008	TGGGAGGGGGAGGGAGTGGGAGGGATCGGG	down		chr2	-	54012826	54012856	TGGGAGGGGGAGGGAGTGGGAGGGATCGGG	up		TGGGAGGGGGAGGGAGTGGGAGGGATCGGG
AK233409		chr12	-	45455543	45455573	CCCGCGTTGCTGTGGCTCTGGCGTAGGCTG	up		chr12	+	45376297	45376326	CCCGCGTTGCTGTGGCTCTGGCGTAGGCTG	up		CCCGCGTTGCTGTGGCTCTGGCGTAGGCTG
AK233435		chr10	-	26711893	26711923	CCCCTCCCTTCCCTGATTAGCAACTGCCCT	up		chr10	+	26809287	26809316	CCCCTCCCTTCCCTGATTAGCAACTGCCCT	intron		CCCCTCCCTTCCCTGATTAGCAACTGCCCT
AK233451		chr5	-	21766246	21766276	TCTTTTTTTTTTTTTTTTTTTTTCATTTTT	down		chr5	+	21719494	21719523	TCTTTTTTTTTTTTTTTTTTTTTCATTTTT	down		TC[CT]TTTTTTTTTTTTTTTTTT[GT]TC[AT]TTTTT
AK233462		chr9	+	51226633	51226662	CCCGCAGGGACACCACATCCAGCCCAGCCC	down		chr9	-	51173285	51173315	CCCGCAGGGACACCACATCCAGCCCAGCCC	intron		CCCGCAGGGACACCACATCCAGCCCAGCCC
AK233514		chr9	-	108707776	108707806	CCCACTGAGCAAGGGCAGGGACCGAACCCG	up		chr9	-	108788894	108788924	CCCACTGAGCAAGGGCAGGGACCGAACCCG	up		CCCACTGAGCAAGGGCAGGGACCGAACCCG
AK233531		chr2	+	94317885	94317914	CGGCGGCCTCCCCCGCGCCCGGGCCCGCGG	up		chr2	+	94317885	94317914	CGGCGGCCTCCCCCGCGCCCGGGCCCGCGG	up		CGGCGGCCTCCCCCGCGCCCGGGCCCGCGG
AK233555		chr3	+	94766215	94766244	GTAGCCACCGGCCTACGCCAGAGCCACAGC	intron		chr3	-	94717565	94717595	GTAGCCACCGGCCTACGCCAGAGCCACAGC	down		GTAGCCACCGGCCTACGCCAGAGCCACAGC
AK233648		chr6	+	56302274	56302303	GTGGCTGTGGTGTAGGCCGGCAGCTGCAGC	intron		chr6	-	56340534	56340564	GTGGCTGTGGTGTAGGCCGGCAGCTGCAGC	intron		GTGGCTGTGGTGTAGGCCGGCAGCTGCAGC
AK233826		chr5	-	7999178	7999207	GCTGGAGGAGTCAGGCTCCCAGACTCCGG	down		chr5	+	7986094	7986122	GCTGGAGGAGTCAGGCTCCCAGACTCCGG	up		GCTGGAGGAGTCAGGCTCCCAGACTCCGG
AK233841		chr9	-	73321184	73321214	GCTGCAGCTGCTGGCTTACACCACAGCCAC	intron		chr9	-	73514356	73514386	GCTGCAGCTGCTGGCTTACACCACAGCCAC	down		GCTGCAGCTGC[CT]GGC[CT]TACACCACAGCCAC
AK233849		chr18	+	16956470	16956499	CCAGAGCCACAGCCACGCCAGATCCGAGCC	intron		chr18	-	17256380	17256410	CCAGAGCCACAGCCACGCCAGATCCGAGCC	up		CCA[CG]AGCCACAGCCACGCCAGATCCGAGCC
AK233871		chr8	-	70793440	70793470	GCCACCAGCCTACGCCAGAGCCGCAGCAAC	intron		chr8	+	70922777	70922806	GCCACCAGCCTACGCCAGAGCCGCAGCAAC	intron		GCCACCAGCCTACGCCAGAGCC[AG]CAGCAAC
AK233961		chr9	-	73321184	73321214	GCTGCAGCTGCTGGCTTACACCACAGCCAC	intron		chr9	-	73514356	73514386	GCTGCAGCTGCTGGCTTACACCACAGCCAC	down		GCTGCAGCTGC[CT]GGC[CT]TACACCACAGCCAC
AK234001		chr9	-	37979151	37979181	CCCCTAGCCTGGGAACCTCCATATGCCGCG	down		chr9	+	38151500	38151529	CCCCTAGCCTGGGAACCTCCATATGCCGCG	up		CCCCTAGCCTGGGAACCTCCATATGCCGCG
AK234144		chr10	-	50873963	50873993	CCACCGGCCTACGCCAGAGCCACAGCAACG	intron		chr10	+	50598187	50598216	CCACCGGCCTACGCCAGAGCCACAGCAACG	intron		CCACCGGCCTACGCCAGAGCCACAGCAACG
AK234147		chr5	+	34565641	34565670	CGGGTTCGGTCCCTGCCCTTGCTCAGTGGG	intron		chr5	-	34688198	34688228	CGGGTTCGGTCCCTGCCCTTGCTCAGTGGG	down		CGGGTTCGGTCCCTGCCCTTGCTCAGTGGG
AK234306		chr5	+	99679227	99679256	CCCCACCCCGCCCCCGCCCCCAGCCACCCC	down		chr5	-	14441264	14441294	CCCCACCCCGCCCCCGCCCCCAGCCACCCC	down		C[CT]CC[AC]CCCC[CG]CCCCCGCCCCC[AC]GCCACC[CG]C
AK234360		chr6	+	40612237	40612265	TTTTCTTTTGTTTTTTTTTTTTTTTTTTT	up		chr6	-	40620423	40620452	TTTTCTTTTGTTTTTTTTTTTTTTTTTTT	down		TTTT[CT]TTTT[GT]TTTTTTTTTTTTT[CT]TTTTT
AK234363		chr8	+	103423845	103423874	CCACTGAGCAAGGGCAGGGACCGAACCCGC	intron		chr8	+	103262052	103262081	CCACTGAGCAAGGGCAGGGACCGAACCCGC	up		CCACTGAGCAAGG[CG]CAGGGACCGAACCCGC
AK234411		chr7	+	66098636	66098664	GCTGTGGCTGTGGTGTAGGCCGGCAGCTG	intron		chr7	-	66087421	66087450	GCTGTGGCTGTGGTGTAGGCCGGCAGCTG	up		GCTGTGGCTGTGGTGTAGGCC[AG]GCAGCTG
AK234455		chr6	+	40612237	40612265	TTTTCTTTTGTTTTTTTTTTTTTTTTTTT	up		chr6	-	40620423	40620452	TTTTCTTTTGTTTTTTTTTTTTTTTTTTT	down		TTTT[CT]TTTT[GT]TTTTTTTTTTTTT[CT]TTTTT
AK234481		chr6	+	3160422	3160450	CCCTAAAAAGACAAAAGACCAAAAAAAAA	down		chr6	-	2924525	2924554	CCCTAAAAAGACAAAAGACCAAAAAAAAA	intron		CCCTAAAAAGACAAAA[AG]A[AC][AC]AAAAAAAAA
AK234519		chr16	-	68456739	68456769	GCAACCTACACCACAGCTCACGGCAACGCC	intron		chr16	+	68509781	68509810	GCAACCTACACCACAGCTCACGGCAACGCC	down		GCAACCTACACCACAGCTCACGGCAACGCC
AK234533		chr15	-	14499695	14499725	CACCGGCCTACGCCAGAGCCACAGCAACGC	down		chr15	+	14459257	14459286	CACCGGCCTACGCCAGAGCCACAGCAACGC	down		CACCGGCCTACGCCAGAGCCACAGCAACGC
AK234617		chr3	-	15330793	15330823	GTTGTTGTTGCTATTTCTTGGGCCGCTCCC	up		chr3	+	15329957	15329986	GTTGTTGTTGCTATTTCTTGGGCCGCTCCC	up		GTTGTTGTTGCTATTTCTTGGGCCGCTCCC
AK234761		chr4	-	37133224	37133254	CCGATTCGACCCCTAGCCTGGGAACCTCCA	up		chr4	+	37037848	37037877	CCGATTCGACCCCTAGCCTGGGAACCTCCA	down		CCGATTCGACCCCTAGCCTGGGAACCTCCA
AK234793		chr1	+	129297526	129297555	ACCCCTAGCCTGGGAACCTCCATATGCCGC	up		chr1	-	32420633	32420663	ACCCCTAGCCTGGGAACCTCCATATGCCGC	up		ACCCCTAGCCTGGGAACCTCCATATGCCGC
AK234805		chr1	+	86162645	86162674	GCGACCTACACCACAGCTCATGGCAACACC	intron		chr1	-	86081524	86081554	GCGACCTACACCACAGCTCATGGCAACACC	intron		GCGACCTACACCACAGCTCATGGCAACACC
AK234929		chr17	-	53705901	53705931	GCTGTGGTGTAGGTTGCAGACGCGGCTCGG	down		chr17	+	53682178	53682207	GCTGTGGTGTAGGTTGCAGACGCGGCTCGG	down		GCTGTGGTGTAGGTTGCAGA[CT]GCGGCTCGG
AK235083		chr8	+	25636788	25636817	ACACACACACACACACACACACACACACAC	intron		chr8	-	25294944	25294974	ACACACACACACACACACACACACACACAC	down		ACACACACACACACACACACACACACACAC
AK235089		chr7	-	70902830	70902860	CCGCGTCTGCAACCTACACCACAGCTCACG	down		chr7	+	71041060	71041089	CCGCGTCTGCAACCTACACCACAGCTCACG	up		CCGCGTCTGCAACCTACACCACAGCTCACG
AK235361		chr2	-	78325408	78325438	CGCCCCCTCGGTCCGCGTCCGCGGCCTCCC	up		chr2	-	78325408	78325438	CGCCCCCTCGGTCCGCGTCCGCGGCCTCCC	up		CGCCCCCTCGGTCCGCGTCCGCGGCCTCCC
AK235393		chr7	+	54459172	54459201	GGCCGGCAGCTGCATCTCCAATTGGACCCC	up		chr7	-	54480131	54480161	GGCCGGCAGCTGCATCTCCAATTGGACCCC	up		GGCCGGCAGCTGCA[GT]CTCCAATTGGACCCC
AK235408		chr17	+	42568466	42568495	CCCCTAGCCTGGGAACCTCCATATGCTGCG	intron		chr17	-	42785236	42785266	CCCCTAGCCTGGGAACCTCCATATGCTGCG	up		CCCCTAGCCTGGGAACCTCCATATGCTGCG
AK235476		chrX	+	47952905	47952933	CCCGATCCCTCCCACTCCCTCCCCCTCCC	down		chrX	-	47881972	47882001	CCCGATCCCTCCCACTCCCTCCCCCTCCC	up		CCC[CG][AC]TCCCT[CT]CC[AT]CTCCCTCCCCCTCCC
AK235549		chr2	-	74137836	74137865	ACACCACAGCTCATGGCAACGCCGGATCC	up		chr2	+	74198308	74198336	ACACCACAGCTCATGGCAACGCCGGATCC	down		ACACCACAGCTCATGGCAACGCCGGATCC
AK235692		chr9	+	81065488	81065517	GGGAACCTCCATATGCCGCGGGAGCGGCCC	down		chr9	+	81065488	81065517	GGGAACCTCCATATGCCGCGGGAGCGGCCC	down		GGGAACCTCCATATGCCGCGGGAGCGGCCC
AK235823		chr12	-	23966295	23966325	CTGCATGCCATGGCCAACCCCCCCCCCCCC	down		chr12	+	23804695	23804724	CTGCATGCCATGGCCAACCCCCCCCCCCCC	up		CTGCATGCCATGGCCAA[AC]CC[CG]CCCCCCCCC
AK235882		chr1	-	33442490	33442520	CGGCTCGGATCCCGCGTTGCTGTGGCTCTG	up		chr1	+	33294706	33294735	CGGCTCGGATCCCGCGTTGCTGTGGCTCTG	up		CGGCTCGGATCCCGCGTTGCTGTGGCTCTG
AK236049		chr5	+	50039728	50039757	GGGCCGCTCCCGCGGCATATGGAGGTTCCC	down		chr5	-	50074579	50074609	GGGCCGCTCCCGCGGCATATGGAGGTTCCC	intron		GGGCCGCTCCCGCGGCATATGGAGG[CT]TCCC
AK236159		chr16	+	48695074	48695103	GCCACCAGCCTACACCACAGCCACAACCAC	intron		chr16	-	48612204	48612234	GCCACCAGCCTACACCACAGCCACAACCAC	down		GCCACCAGCCT[AG]C[AG]CCACAGCCACA[AG]C[AC]AC
AK236168		chr3	+	7770809	7770838	AAAAAAAAAAAAAAAAAAAAAAAAAAAAAA	intron		chr3	-	7997944	7997974	AAAAAAAAAAAAAAAAAAAAAAAAAAAAAA	intron		AAAAAAAAAAAAA[AC]AAAAAA[AC]AAAAAA[AC]AA
AK236191		chr9	+	51909509	51909538	ACCCCTAGCCTGGGAACCTCCATATGCCGC	intron		chr9	-	51708145	51708175	ACCCCTAGCCTGGGAACCTCCATATGCCGC	down		ACCCCTAGCCTGGGAACCTCCATATGCCGC
AK236268		chr3	+	66298577	66298606	GCCACCGGCCTACACCAGAGCCACAGCAAC	up		chr3	-	66290997	66291027	GCCACCGGCCTACACCAGAGCCACAGCAAC	up		GCCACCGGCCTACACCAGAGCCACAGCAAC
AK236297		chr16	+	113445446	113445475	GGGAACCTCCATATGCCGCGGGAGCGGCCC	down		chr16	+	38705863	38705892	GGGAACCTCCATATGCCGCGGGAGCGGCCC	exon		GGGAACCTCCATATGCCGCGGGAGCGGCCC
AK236333		chr5	-	55205414	55205444	ACAGCCACCGGCCTACACCACAGCCACAGC	intron		chr5	+	55097691	55097720	ACAGCCACCGGCCTACACCACAGCCACAGC	intron		ACAGCC[AG]C[CT]GGCCTACACCACAGCCACAGC
AK236353		chr5	-	32477343	32477373	GACGCGGCTCGGATCCCGCGTTGCTGTGGC	down		chr5	+	32508728	32508757	GACGCGGCTCGGATCCCGCGTTGCTGTGGC	intron		GACGCGGCTCGGATCCCGCGTTGCTGTGGC
AK236407		chr13	-	22749053	22749083	GAAGTTCCCAGGCTAGGGGTCGAATCAGAG	intron		chr13	+	22552520	22552549	GAAGTTCCCAGGCTAGGGGTCGAATCAGAG	down		GAAGTTCCCAGGCTAGGGGTCGAATCAGAG
AK236445		chr2	-	74123136	74123166	ACCCCACCCCCCCCACCCCGATCAGCCGCG	down		chr2	+	74248709	74248738	ACCCCACCCCCCCCACCCCGATCAGCCGCG	intron		ACCCCACCCCCCCCACCCCGATCAGCCGCG
AK236499		chr18	-	39185050	39185080	CGCGGCTCGGATCCCACGTTGCTGTGGCTC	up		chr18	+	45361629	45361658	CGCGGCTCGGATCCCACGTTGCTGTGGCTC	down		CGCGGCTCGGATCCCACGTTGCTGTGGCTC
AK236524		chr3	+	96857542	96857571	GCCACAGCAACGCGGGATCCGAGCCGCGTC	up		chr3	-	96815472	96815502	GCCACAGCAACGCGGGATCCGAGCCGCGTC	up		GCCACAGCAACGCGGGATCCGAGCCGCGTC
AK236610		chr13	+	25958508	25958537	CCCGCGTTGCTGTGGCTCTGGCGTAGGCCG	intron		chr13	-	25995420	25995450	CCCGCGTTGCTGTGGCTCTGGCGTAGGCCG	down		CCCGCGTTGCTGTGGCTCTGGCGTAGGCCG
AK236612		chr9	+	6285606	6285635	CTTTCTTTTTTTTTTTTTTTTTTTGTCTTT	up		chr9	-	6316703	6316733	CTTTCTTTTTTTTTTTTTTTTTTTGTCTTT	up		CTTTCTTTTTTTTTTTTTTTTTT[GT][CG]T[CT]TTT
AK236623		chr15	+	28078178	28078207	CAACCTACACCACAGCTCACGGCAACGCCG	up		chr15	-	28185610	28185640	CAACCTACACCACAGCTCACGGCAACGCCG	up		CAACCTACACCACAGCTCACGGCAACGCCG
AK236645		chr4	+	39682316	39682345	CCGCCAGCCTACGCCAGAGCCACAGCAACG	down		chr4	-	39405601	39405631	CCGCCAGCCTACGCCAGAGCCACAGCAACG	intron		CCGCCAGCCTAC[AG]CCAGAGCCACAGCAACG
AK236834		chr14	+	78215236	78215264	AAAAAGACAAAAAAAAAAAAAAAAAAGAA	up		chr14	-	78137668	78137697	AAAAAGACAAAAAAAAAAAAAAAAAAGAA	up		AAAAAGACAAAAAAAAAAAAAAAAAA[AG]AA
AK236860		chr3	+	7770809	7770838	AAAAAAAAAAAAAAAAAAAAAAAAAAAAAA	intron		chr3	-	7997944	7997974	AAAAAAAAAAAAAAAAAAAAAAAAAAAAAA	intron		AAAAAAAAAAAAA[AC]AAAAAA[AC]AAAAAA[AC]AA
AK236878		chr5	+	75704018	75704047	GCTGCAGCCACCGGCCTACGCCAGAGCCAC	intron		chr5	+	75620685	75620714	GCTGCAGCCACCGGCCTACGCCAGAGCCAC	intron		GCTGCAGCCACC[AG]GCCTACGCCAGAGCCAC
AK236963		chr1	-	33442490	33442520	CGGCTCGGATCCCGCGTTGCTGTGGCTCTG	intron		chr1	+	33294706	33294735	CGGCTCGGATCCCGCGTTGCTGTGGCTCTG	up		CGGCTCGGATCCCGCGTTGCTGTGGCTCTG
AK236969		chr13	-	59310302	59310332	CCGGCCTACACCAGAGCCACAGCAACGCGG	intron		chr13	+	59209460	59209489	CCGGCCTACACCAGAGCCACAGCAACGCGG	intron		CCGGCCTACACCAGAGCCACAGCAACGCGG
AK236995		chr3	-	96134854	96134884	CCCGATCCCTCCCACTCCCTCCCCCTCCCA	down		chr3	+	96153086	96153115	CCCGATCCCTCCCACTCCCTCCCCCTCCCA	up		CCCGATCCCTCCCACTCCCTCCCCCTCCCA
AK237166		chr16	+	48695074	48695103	GCCACCAGCCTACACCACAGCCACAACCAC	intron		chr16	-	48612204	48612234	GCCACCAGCCTACACCACAGCCACAACCAC	down		GCCACCAGCCT[AG]C[AG]CCACAGCCACA[AG]C[AC]AC
AK237259		chr12	-	31098229	31098259	GCTGTGGTGTAGGTTGCAGACGCGGCTCGG	intron		chr12	+	31121594	31121623	GCTGTGGTGTAGGTTGCAGACGCGGCTCGG	up		GCTGTGGTGTAGGTTGCAGACGCGGCTCGG
AK237784		chr8	-	25008878	25008908	CTGCCAGCCTACACCAGAGCCACAGCAACG	down		chr8	+	25010242	25010271	CTGCCAGCCTACACCAGAGCCACAGCAACG	intron		CTGCCAGCCTACACCAGAGCCACAGCAACG
AK237817		chr3	-	58897003	58897033	GGAACCATGAGGTTGCGGGTTCGATCCCTG	up		chr3	+	35261822	35261851	GGAACCATGAGGTTGCGGGTTCGATCCCTG	down		GGAACCATGAGGTTGCGGGTTCGATCCCTG
AK237932		chr9	+	51929495	51929523	CCCCTAGCCTGGGAACCTCCATATGCCGC	up		chr9	-	51708145	51708174	CCCCTAGCCTGGGAACCTCCATATGCCGC	down		CCCCTAGCCTGGGAACCTCCATATGCCGC
AK238006		chr10	-	31698754	31698784	CCGAGCCGCGTCTGCAACCTACACCACAGC	up		chr10	+	31704036	31704065	CCGAGCCGCGTCTGCAACCTACACCACAGC	up		CCGAGCCGCGTCTGCAACCTACACCACAGC
AK238085		chr6	+	40612237	40612265	TTTTCTTTTGTTTTTTTTTTTTTTTTTTT	up		chr6	-	40620423	40620452	TTTTCTTTTGTTTTTTTTTTTTTTTTTTT	down		TTTT[CT]TTTT[GT]TTTTTTTTTTTTT[CT]TTTTT
AK238334		chr10	-	25052872	25052902	GCTGCTGGCCTACACCACAGCCACAGCAAC	intron		chr10	+	25230588	25230617	GCTGCTGGCCTACACCACAGCCACAGCAAC	intron		GCTGCTGGCCTACACCACAGCCACAGCAAC
AK238370		chr9	+	7280022	7280051	CAACCCCTAGCCTGGGAACCTCCATATGCC	down		chr9	-	7150470	7150500	CAACCCCTAGCCTGGGAACCTCCATATGCC	intron		CAACCCCTAGCCTGGGAACCTCCATATGCC
AK238519		chr10	+	63343391	63343416	AAAAAAAAAAAAAAAAAAAAAAAAAG	up		chr10	-	63298615	63298641	AAAAAAAAAAAAAAAAAAAAAAAAAG	down		AAAAAAAAAAAAAAAAAAAAAAAAAG
AK238571		chr11	-	69510681	69510711	GTGGCTCTGGCGTAGGCCGGTGGCTACAGC	up		chr11	+	69642567	69642596	GTGGCTCTGGCGTAGGCCGGTGGCTACAGC	down		GTGGCTCTGGCGTAGGCCGGTGGCTACAGC
AK238582		chr7	-	119425491	119425521	GGGAACCTCCATATGCCTCGGGAGCGGCCC	up		chr7	-	21911197	21911227	GGGAACCTCCATATGCCTCGGGAGCGGCCC	down		GGGAACCTCCATATGCC[GT]CGGGAGCGGCCC
AK238697		chr2	-	54534730	54534760	GAGGTTCCCAGGCTAGGGGTCGAATCGGAG	down		chr2	-	55966379	55966409	GAGGTTCCCAGGCTAGGGGTCGAATCGGAG	down		GAGGTTCCCAGGCTAGGGGTCGAATCGGAG
AK239067		chr1	+	188032233	188032262	CCGCGCCTCCTGCCCGCGACCCGCGCCCGG	exon		chr1	+	188032233	188032262	CCGCGCCTCCTGCCCGCGACCCGCGCCCGG	intron		CCGCGCCTCCTGCCCGCGACCCGCGCCCGG
AK239073		chr12	-	23966295	23966325	CTGCATGCCATGGCCAACCCCCCCCCCCCC	down		chr12	+	23804695	23804724	CTGCATGCCATGGCCAACCCCCCCCCCCCC	up		CTGCATGCCATGGCCAA[AC]CC[CG]CCCCCCCCC
AK239114		chr7	-	83816282	83816312	GCCACCAGCCTACGCCACAGCCACAGCAAC	up		chr7	+	82666630	82666659	GCCACCAGCCTACGCCACAGCCACAGCAAC	intron		GC[CT][AG]CCAGCCTACG[CT]CACAGCCACAGC[AG]AC
AK239166		chr4	-	37133224	37133254	CCGATTCGACCCCTAGCCTGGGAACCTCCA	up		chr4	+	37037848	37037877	CCGATTCGACCCCTAGCCTGGGAACCTCCA	down		CCGATTCGACCCCTAGCCTGGGAACCTCCA
AK239284		chr13	+	140175561	140175590	GCAGCTGCCGGCCTACACCACAGCCACAGC	intron		chr13	+	140028352	140028381	GCAGCTGCCGGCCTACACCACAGCCACAGC	intron		GCAGCTGC[CT]G[AG]CCTACACCACAGCCACAGC
AK239314		chr4	-	98431038	98431068	AACCCCCACCTCCACAGCGACCCAGGCTGC	up		chr4	-	98431038	98431068	AACCCCCACCTCCACAGCGACCCAGGCTGC	up		AACCCCCACCTCCACAGCGACCCAGGCTGC
AK239317		chr1	-	21941819	21941849	GGCCGGTGGCTACAGCTCCGATTCAACCCC	up		chr1	-	26760316	26760346	GGCCGGTGGCTACAGCTCCGATTCAACCCC	down		GGCCGGTGGCTACAGCTCCGATTCAACCCC
AK239326		chr2	-	52498136	52498166	AAAAGACAAAAAGACCAAAAAAAAAAAAAA	up		chr2	+	52517172	52517201	AAAAGACAAAAAGACCAAAAAAAAAAAAAA	down		AAA[AT]G[AG]CAAAAAGACCAAAAAAAAAAAAAA
AK239457		chr3	+	51674747	51674775	AAAAAAACAAAAAAACAAAACAAAAAAAA	down		chr3	+	16652387	16652415	AAAAAAACAAAAAAACAAAACAAAAAAAA	intron		AAAAAAA[AC]AAAAAAA[AC]AAAA[AC]AAAAAAAA
AK239535		chr7	+	54459172	54459201	GGCCGGCAGCTGCATCTCCAATTGGACCCC	up		chr7	-	54480131	54480161	GGCCGGCAGCTGCATCTCCAATTGGACCCC	up		GGCCGGCAGCTGCA[GT]CTCCAATTGGACCCC
AK239668		chr13	-	116453374	116453404	CCGGCCTACGCCAGAGCCACAGCAACGCGG	down		chr13	-	116764331	116764361	CCGGCCTACGCCAGAGCCACAGCAACGCGG	up		CCGGCCTACGCCAGAGCCACAGCAACGCGG
AK239701		chr12	+	23804695	23804724	CTGCATGCCATGGCCAAACCGCCCCCCCCC	up		chr12	-	23966295	23966325	CTGCATGCCATGGCCAAACCGCCCCCCCCC	down		CTGCATGCCATGGCCAA[AC]CC[CG]CCCCCCCCC
AK239791		chr13	+	16162230	16162259	CAACCTACACCACAGCTCACGGCAACGCCG	up		chr13	-	16091837	16091867	CAACCTACACCACAGCTCACGGCAACGCCG	down		CAACCTACACCACAGCTCACGGCAACGCCG
AK239842		chr6	-	82835079	82835109	ACCCCTAGCCTGGGAACCTCCATATGCCGC	down		chr6	+	82890662	82890691	ACCCCTAGCCTGGGAACCTCCATATGCCGC	down		ACCCCTAGCCTGGGAACCTCCATATGCCGC
AK239971		chr2	-	4195943	4195973	GCAACCTACACCACAGCTCACGGCAACGCC	up		chr2	+	4080279	4080308	GCAACCTACACCACAGCTCACGGCAACGCC	up		GCAACCTACACCACAGCTCACGGCAACGCC
AK240140		chr18	+	12658569	12658598	GCCTCTTCACCGACACGCGATCCATCCGCC	up		chr18	-	12610391	12610421	GCCTCTTCACCGACACGCGATCCATCCGCC	intron		GCCTCTTCACCGACACGCGATCCATCCGCC
AK240275		chr13	+	21779454	21779483	CACCGGCCTACGCCAGAGCCACAGCAACGC	down		chr13	-	21687928	21687958	CACCGGCCTACGCCAGAGCCACAGCAACGC	down		CACCGGCCTACGCCAGAGCCACAGCAACGC
AK240403		chr16	+	61170861	61170890	CTGCCAGCCTACACCACAGCCACAGCAACG	up		chr16	-	61092627	61092657	CTGCCAGCCTACACCACAGCCACAGCAACG	intron		CTGCC[AG]GCCTACACCACAGCCACAGCAACG
AK240430		chr15	+	28130570	28130599	AACCCACTGAGCAAGGGCAGGGACCGAACC	intron		chr15	-	28234279	28234309	AACCCACTGAGCAAGGGCAGGGACCGAACC	down		AACCCACTGAGCAAGGGCAGGGACCGAACC
AK240507		chr18	-	49835739	49835769	CTGCCAGCCTACACCACAGCCACAGCCACG	intron		chr18	+	49904020	49904049	CTGCCAGCCTACACCACAGCCACAGCCACG	down		CTGCC[AG]GCCTACACCACAGCCACAGCCACG
AK240541		chr10	+	26972730	26972759	GCTGCCAGCCTACACCACAGCCACAGCAAC	up		chr10	-	26999580	26999610	GCTGCCAGCCTACACCACAGCCACAGCAAC	down		GCTGCCAGCCTACACCACAGCCACAGCAAC
AK240589		chr6	+	71030086	71030115	CCGGCCTACGCCAGAGCCACAGCAACGCGG	down		chr6	-	71103129	71103159	CCGGCCTACGCCAGAGCCACAGCAACGCGG	up		CCGGCCTACGCCAGAGCCACAGCAACGCGG
AK240601		chr17	-	30183805	30183835	AGCTGCCAGCCTACACCACAGCCACAGCAA	up		chr17	+	30224212	30224241	AGCTGCCAGCCTACACCACAGCCACAGCAA	intron		AGCTGCCAGCCTACACCACAGCCACAGCAA
AK343261		chr15	+	98091647	98091676	GATCCCGCGTTGCTGTGGCTCTGGCGTAGG	down		chr15	+	97911635	97911664	GATCCCGCGTTGCTGTGGCTCTGGCGTAGG	down		GATCCCGCGTTGCTGTGGCTCTGGCGTAGG
AK343294		chr5	-	7998382	7998412	GCTGGAGAGGGTGTGGAGAGAAGGGAACCC	down		chr5	+	7986885	7986914	GCTGGAGAGGGTGTGGAGAGAAGGGAACCC	up		GCTGGAGAGGGTGTGGAGAGAAGGGAACCC
AK343330		chr9	+	6285606	6285635	CTTTCTTTTTTTTTTTTTTTTTTTGTCTTT	up		chr9	-	6316703	6316733	CTTTCTTTTTTTTTTTTTTTTTTTGTCTTT	up		CTTTCTTTTTTTTTTTTTTTTTT[GT][CG]T[CT]TTT
AK343482		chr3	+	94764942	94764971	GGGCCGCTCCCGCGGCATATGGAGGTTCCC	intron		chr3	-	94717618	94717648	GGGCCGCTCCCGCGGCATATGGAGGTTCCC	intron		GGGCCGCTCCCGCGGCATATGGAGGTTCCC
AK343544		chr6	-	57527155	57527185	CCACCGGCCTAAGCCAGAGCCACAGCAACG	up		chr6	+	57476290	57476319	CCACCGGCCTAAGCCAGAGCCACAGCAACG	up		CCACCGGCCTA[AC]GCCAGAGCCACAGCAACG
AK343588		chr8	-	25616609	25616639	CCGCCAGCCTACGCCAGAGCCACAGCAACG	down		chr8	+	25483188	25483217	CCGCCAGCCTACGCCAGAGCCACAGCAACG	down		CC[CG]CCAGCCTACGCCAGAGCC[AG]CAGCAACG
AK343643		chr2	-	102851539	102851568	GCTGCCAGCCTACACCACAGCCACAGCAA	down		chr2	-	102921897	102921926	GCTGCCAGCCTACACCACAGCCACAGCAA	down		GCTGCCAG[AC]CTACACCACAGCCACAGCAA
AK343654		chr13	-	21707695	21707725	GGCTCGGATCCCGCGTTGCTGTGGCTCTGG	up		chr13	+	21617697	21617726	GGCTCGGATCCCGCGTTGCTGTGGCTCTGG	up		GGCTCGGATCCCGCGTTGCTGTGGCTCTGG
AK343665		chrX	+	111460021	111460050	CGCAGGTTCGATCCCTGGCCTCGCCCCGTG	up		chrX	+	111460021	111460050	CGCAGGTTCGATCCCTGGCCTCGCCCCGTG	down		CGCAGGTTCGATCCCTGGCCTCGCCCCGTG
AK343765		chr17	-	40602996	40603026	GCCAGCCTGCCCCACAGCCACAGCAACACC	down		chr17	+	40935959	40935988	GCCAGCCTGCCCCACAGCCACAGCAACACC	up		GCCAGCCTGCCCCACAGCCACAGCAACACC
AK343875		chr14	-	39186929	39186958	CCCCTAGCCTGGGAACCTCCATATGCCAC	down		chr14	+	39130742	39130770	CCCCTAGCCTGGGAACCTCCATATGCCAC	up		CCCCTAGCCTGGGAACCTCCATATGCCAC
AK343881		chr9	+	70192300	70192329	GGGGTTGAATCGGAGCTGTAGCCACCGGCC	up		chr9	-	70254346	70254376	GGGGTTGAATCGGAGCTGTAGCCACCGGCC	up		GGGGTTGAATCGGAGCTGTAGCCACCGGCC
AK343939		chr5	-	77411919	77411949	CCCACGGCAATACCAGATCCCCGACCCACC	intron		chr5	-	77411919	77411949	CCCACGGCAATACCAGATCCCCGACCCACC	down		CCCACGGCAATACCAGATCCCCGACCCACC
AK344073		chr9	-	46093824	46093854	CAGCTCATGGCAACACCAGATCCTTAACCC	up		chr9	+	46165111	46165140	CAGCTCATGGCAACACCAGATCCTTAACCC	intron		CAGCTCATGGCAACACCAGATCCTTAACCC
AK344112		chr18	+	43465202	43465231	CACCAGCCTACGCCAGAGCCACAGCAACGC	intron		chr18	-	43348514	43348544	CACCAGCCTACGCCAGAGCCACAGCAACGC	up		CACCAGCCTACGCCAGAGCCACAGCAACGC
AK344180		chr17	-	22740679	22740709	CCGAGCCGCGTCTGCAACCTACACCACAGC	intron		chr17	+	22787057	22787086	CCGAGCCGCGTCTGCAACCTACACCACAGC	up		CCGAGCCGCGTCTGCAACCTACACCACAGC
AK344210		chr8	+	90063777	90063806	GTAGCCGCCAGCCTACGCCAGAGCCACAGC	intron		chr8	+	89914737	89914766	GTAGCCGCCAGCCTACGCCAGAGCCACAGC	up		GTAGCCGCCAGCCTACGCCAGAGCCACAGC
AK344285		chrM	-	5445	5467	CGGGCTGACCTAGTTCAGCGCG	down		chrM	+	5445	5466	CGGGCTGACCTAGTTCAGCGCG	up		CG[CG]GCTGA[AC]CTAG[GT]TCAGC[CG]CG
AK344299		chr18	+	12730282	12730311	GCGACCTACACCACAGCTCCCCGCAACACC	down		chr18	-	12820479	12820509	GCGACCTACACCACAGCTCCCCGCAACACC	down		GC[AG]ACCTACACCACAGCTC[AC]C[CG]GCAAC[AG]CC
AK344620		chr15	-	75373893	75373923	GGCCGGCGGCTACAGCTCTGATTCGACCCC	up		chr15	+	75293654	75293683	GGCCGGCGGCTACAGCTCTGATTCGACCCC	up		GGCCGG[CG]GGCTACAGCTCTGATTCGACCCC
AK344661		chr10	+	47161727	47161756	CAACCTACACCACAGCTCACGGCAACGCCG	up		chr10	-	47240009	47240039	CAACCTACACCACAGCTCACGGCAACGCCG	intron		CAACCTACACCACAGCTCACGGCAACGCCG
AK344689		chr13	+	26828811	26828840	CACCGGCCTACACCAGAGCCACAGCAACGC	intron		chr13	-	26787152	26787182	CACCGGCCTACACCAGAGCCACAGCAACGC	down		CACCGGCCTACACCAGAGCCACAGCAACGC
AK345011		chr9	-	73321184	73321214	GCTGCAGCTGCTGGCTTACACCACAGCCAC	intron		chr9	-	73514356	73514386	GCTGCAGCTGCTGGCTTACACCACAGCCAC	down		GCTGCAGCTGC[CT]GGC[CT]TACACCACAGCCAC
AK345152		chr4	-	37133224	37133254	CCGATTCGACCCCTAGCCTGGGAACCTCCA	up		chr4	+	37037848	37037877	CCGATTCGACCCCTAGCCTGGGAACCTCCA	down		CCGATTCGACCCCTAGCCTGGGAACCTCCA
AK345155		chr9	-	73321184	73321214	GCTGCAGCTGCTGGCTTACACCACAGCCAC	intron		chr9	-	73514356	73514386	GCTGCAGCTGCTGGCTTACACCACAGCCAC	down		GCTGCAGCTGC[CT]GGC[CT]TACACCACAGCCAC
AK345223		chr7	-	83621625	83621655	CTCCCGATCCCTCCCACTCCCTCCCCCTCC	up		chr7	+	82633147	82633176	CTCCCGATCCCTCCCACTCCCTCCCCCTCC	intron		CTCCC[GT][AG]TCC[AC]TCCCACTCCCTCCCCCTCC
AK345226		chr6	+	79872834	79872863	CAACCCCTAGCCTGGGAACCTCCATATGCC	down		chr6	-	79681317	79681347	CAACCCCTAGCCTGGGAACCTCCATATGCC	down		CA[AG]CCCCTAGCCTGGGAACCTCCATATGCC
AK345238		chr17	-	42513879	42513909	GCTGCCGGCCTGCACCACAGCCACAGCAGC	down		chr17	+	42465180	42465209	GCTGCCGGCCTGCACCACAGCCACAGCAGC	up		GCTGCCGGCCTGCACCACAGCCACAGCAGC
AK345256		chr6	-	45286957	45286985	TTTTTTGTTTGTTTGTTTGTTTGTTTTT	intron		chr6	+	45544099	45544126	TTTTTTGTTTGTTTGTTTGTTTGTTTTT	up		TTTTTTG[GT]TTGTTT[GT]TTTGTTTGTTTTT
AK345292		chr16	+	61170861	61170890	CTGCCAGCCTACACCACAGCCACAGCAACG	up		chr16	-	61092627	61092657	CTGCCAGCCTACACCACAGCCACAGCAACG	intron		CTGCC[AG]GCCTACACCACAGCCACAGCAACG
AK345429		chr17	-	53705901	53705931	GCTGTGGTGTAGGTTGCAGACGCGGCTCGG	down		chr17	+	53682178	53682207	GCTGTGGTGTAGGTTGCAGACGCGGCTCGG	down		GCTGTGGTGTAGGTTGCAGA[CT]GCGGCTCGG
AK345513		chrX	+	47952905	47952934	CCCGATCCCTCCCACTCCCTCCCCCTCCCA	down		chrX	-	47892404	47892434	CCCGATCCCTCCCACTCCCTCCCCCTCCCA	up		CCCGATCCCTCCCACTCCCTCCCCCTCCCA
AK345530		chr13	+	16162230	16162259	CAACCTACACCACAGCTCACGGCAACGCCG	up		chr13	-	16091837	16091867	CAACCTACACCACAGCTCACGGCAACGCCG	down		CAACCTACACCACAGCTCACGGCAACGCCG
AK345536		chr2	-	52498136	52498166	AAAAGACAAAAAGACCAAAAAAAAAAAAAA	up		chr2	+	52517172	52517201	AAAAGACAAAAAGACCAAAAAAAAAAAAAA	down		AAA[AT]G[AG]CAAAAAGACCAAAAAAAAAAAAAA
AK345579		chr3	-	87647355	87647379	CCCCGCCCCCCGCGCCGGCCGCCG	up		chr3	+	87514323	87514346	CCCCGCCCCCCGCGCCGGCCGCCG	down		CCCCGCCCCCCGC[CG]CCG[CG]CC[CG]CCG
AK345637		chr17	-	53705901	53705931	GCTGTGGTGTAGGTTGCAGACGCGGCTCGG	down		chr17	+	53682178	53682207	GCTGTGGTGTAGGTTGCAGACGCGGCTCGG	down		GCTGTGGTGTAGGTTGCAGA[CT]GCGGCTCGG
AK345644		chr17	-	53705901	53705931	GCTGTGGTGTAGGTTGCAGACGCGGCTCGG	down		chr17	+	53682178	53682207	GCTGTGGTGTAGGTTGCAGACGCGGCTCGG	down		GCTGTGGTGTAGGTTGCAGA[CT]GCGGCTCGG
AK345657		chr14	+	114083745	114083774	GGACCCCTAGCCTGGGAACCTCCATATGCC	intron		chr14	+	114031995	114032024	GGACCCCTAGCCTGGGAACCTCCATATGCC	up		GGACCCCTAGCCTGGGAACCTCCATATGCC
AK345698		chr17	-	53705901	53705931	GCTGTGGTGTAGGTTGCAGACGCGGCTCGG	down		chr17	+	53682178	53682207	GCTGTGGTGTAGGTTGCAGACGCGGCTCGG	down		GCTGTGGTGTAGGTTGCAGA[CT]GCGGCTCGG
AK345762		chr10	-	29284018	29284048	GCCCGCCTACACCACAGCCACAGCAACACC	up		chr10	+	29058326	29058355	GCCCGCCTACACCACAGCCACAGCAACACC	intron		GCCCGCC[GT]ACACCACAGCCACAGCAACACC
AK345776		chr15	+	28078178	28078207	CAACCTACACCACAGCTCACGGCAACGCCG	up		chr15	-	28185610	28185640	CAACCTACACCACAGCTCACGGCAACGCCG	up		CAACCTACACCACAGCTCACGGCAACGCCG
AK345780		chrX	+	47952905	47952933	CCCGATCCCTCCCACTCCCTCCCCCTCCC	down		chrX	-	47881972	47882001	CCCGATCCCTCCCACTCCCTCCCCCTCCC	up		CCC[CG][AC]TCCCT[CT]CC[AT]CTCCCTCCCCCTCCC
AK345867		chr17	-	53705901	53705931	GCTGTGGTGTAGGTTGCAGACGCGGCTCGG	down		chr17	+	53682178	53682207	GCTGTGGTGTAGGTTGCAGACGCGGCTCGG	down		GCTGTGGTGTAGGTTGCAGA[CT]GCGGCTCGG
AK345912		chr16	-	44707095	44707125	CCCACTGAGCGAGGCCAGGGCTTGAACCCG	up		chr16	+	44852261	44852290	CCCACTGAGCGAGGCCAGGGCTTGAACCCG	up		CCCACTGAGCGAGGCCAGGG[AC]TTGAACCCG
AK345923		chr3	-	115467380	115467410	TTTTTTTTTATTTTTTATTTTTTTGTCTTT	up		chr3	+	35246962	35246991	TTTTTTTTTATTTTTTATTTTTTTGTCTTT	up		TTTTTTTTTA[AT]TTTTTATTT[AT]TTT[AG]T[CT]TTT
AK345941		chr17	-	53719260	53719290	GGCATTGCCGTGAGCTATGGTGTAGGTCGC	up		chr17	+	53656628	53656657	GGCATTGCCGTGAGCTATGGTGTAGGTCGC	up		GGCATTGCCGTGAGCTATGGTGTAGGTCGC
AK345953		chr2	+	45802425	45802454	GAGCCACAGCAACGCGGGATCCGAGCCGCG	intron		chr2	-	17248032	17248062	GAGCCACAGCAACGCGGGATCCGAGCCGCG	up		GAGCCACAGCAACGCGGGATCC[AG]AGCCGCG
AK346039		chr17	-	53705901	53705931	GCTGTGGTGTAGGTTGCAGACGCGGCTCGG	down		chr17	+	53682178	53682207	GCTGTGGTGTAGGTTGCAGACGCGGCTCGG	down		GCTGTGGTGTAGGTTGCAGA[CT]GCGGCTCGG
AK346116		chr8	+	72415524	72415553	CCGCGGCACATGGAGGTTCCCAAGCTAGCG	up		chr8	-	72290540	72290570	CCGCGGCACATGGAGGTTCCCAAGCTAGCG	intron		CCGCGGCA[CT]ATGGAGGTTCCCA[AG]GCTAG[CG]G
AK346168		chr6	+	3160422	3160450	CCCTAAAAAGACAAAAGACCAAAAAAAAA	down		chr6	-	2924525	2924554	CCCTAAAAAGACAAAAGACCAAAAAAAAA	intron		CCCTAAAAAGACAAAA[AG]A[AC][AC]AAAAAAAAA
AK346264		chr9	-	38462129	38462159	CCACCGGCCTACGCCAGAGCCACAGCAACG	intron		chr9	+	38568220	38568249	CCACCGGCCTACGCCAGAGCCACAGCAACG	up		CCACCGGCCTACGCCAGAGCCACAGCAACG
AK346287		chr14	+	79114821	79114850	CAGGTTCGATCCCTGGCCTCGCTCAGTGGG	up		chr14	+	78979584	78979613	CAGGTTCGATCCCTGGCCTCGCTCAGTGGG	up		CAGGTTCGATCCCTGGCCTCGCTCAGTGGG
AK346334		chr14	+	41104976	41105005	GGGAACCTCCATATGCCGCGGGAGCGGCCC	up		chr14	-	41086942	41086972	GGGAACCTCCATATGCCGCGGGAGCGGCCC	down		GGGAACCTCCATATGCCGCGGGAGCGGCCC
AK346347		chr3	+	254665314	254665342	GGCATATGGAGGTTCCCAGGCTAGGAGTC	down		chr3	+	35247024	35247052	GGCATATGGAGGTTCCCAGGCTAGGAGTC	up		GGCATATGGAGGTTCCCAGGCTAGG[AG]GTC
AK346420		chr17	+	42568466	42568495	CCCCTAGCCTGGGAACCTCCATATGCTGCG	intron		chr17	-	42785236	42785266	CCCCTAGCCTGGGAACCTCCATATGCTGCG	up		CCCCTAGCCTGGGAACCTCCATATGCTGCG
AK346511		chr17	-	53705901	53705931	GCTGTGGTGTAGGTTGCAGACGCGGCTCGG	down		chr17	+	53682178	53682207	GCTGTGGTGTAGGTTGCAGACGCGGCTCGG	down		GCTGTGGTGTAGGTTGCAGA[CT]GCGGCTCGG
AK346623		chr9	-	73321184	73321214	GCTGCAGCTGCTGGCTTACACCACAGCCAC	intron		chr9	-	73514356	73514386	GCTGCAGCTGCTGGCTTACACCACAGCCAC	down		GCTGCAGCTGC[CT]GGC[CT]TACACCACAGCCAC
AK346624		chr13	+	57784926	57784955	CACCGGCCTACGCCAGAGCCACAGCAACGC	down		chr13	-	57847508	57847538	CACCGGCCTACGCCAGAGCCACAGCAACGC	up		CACCGGCCTACGCCAGAGCCACAGCAACGC
AK346631		chr9	-	73321184	73321214	GCTGCAGCTGCTGGCTTACACCACAGCCAC	intron		chr9	-	73514356	73514386	GCTGCAGCTGCTGGCTTACACCACAGCCAC	down		GCTGCAGCTGC[CT]GGC[CT]TACACCACAGCCAC
AK346646		chr5	-	7999178	7999207	GCTGGAGGAGTCAGGCTCCCAGACTCCGG	down		chr5	+	7986094	7986122	GCTGGAGGAGTCAGGCTCCCAGACTCCGG	up		GCTGGAGGAGTCAGGCTCCCAGACTCCGG
AK346663		chr13	-	59310302	59310332	CCGGCCTACACCAGAGCCACAGCAACGCGG	intron		chr13	+	59209460	59209489	CCGGCCTACACCAGAGCCACAGCAACGCGG	intron		CCGGCCTACACCAGAGCCACAGCAACGCGG
AK346732		chr6	-	31515978	31516008	CCGAGCCGCGTCTGCAACCTACACCACAGC	down		chr6	+	31489859	31489888	CCGAGCCGCGTCTGCAACCTACACCACAGC	up		CCGAGCCGCGTCTGCAACCTACACCACAGC
AK346798		chr7	+	83474754	83474783	CGGCTCGGATCCCGCGTTGCTGTGGCTCTG	up		chr7	+	82658137	82658166	CGGCTCGGATCCCGCGTTGCTGTGGCTCTG	intron		CGGCTCGGATCCCGCGTTGCTGTGGCTCTG
AK346851		chr4	+	32091386	32091415	GACCCCTAGCCTGGGAACCTCCATATGCCA	up		chr4	-	56783386	56783416	GACCCCTAGCCTGGGAACCTCCATATGCCA	up		GACCCCTAGCCTGG[GT]AACCTCCATATGCCA
AK346953		chr9	-	73321184	73321214	GCTGCAGCTGCTGGCTTACACCACAGCCAC	intron		chr9	-	73514356	73514386	GCTGCAGCTGCTGGCTTACACCACAGCCAC	down		GCTGCAGCTGC[CT]GGC[CT]TACACCACAGCCAC
AK346958		chr16	-	63927400	63927430	GACCCCTAGCCTGGGAACCTCCATATGCCG	intron		chr16	+	63987105	63987134	GACCCCTAGCCTGGGAACCTCCATATGCCG	up		GACCCCTAGCCTGGGAACCTCCATA[CT]GCCG
AK346980		chr9	-	73321184	73321214	GCTGCAGCTGCTGGCTTACACCACAGCCAC	intron		chr9	-	73514356	73514386	GCTGCAGCTGCTGGCTTACACCACAGCCAC	down		GCTGCAGCTGC[CT]GGC[CT]TACACCACAGCCAC
AK347137		chr6	-	38982532	38982562	CAAAAAATTAAAAAGAAAATAAAATTTATA	down		chr6	+	39057960	39057989	CAAAAAATTAAAAAGAAAATAAAATTTATA	up		CAAAAAA[AT][AT]AAAAA[AG]AAAA[AT]AAAA[AT][AT][AT]A[AT]A
AK347262		chr1	-	40724145	40724175	GATGCAGCTTGGATCCCGTGTTGCTGTGGC	up		chr1	+	40679373	40679402	GATGCAGCTTGGATCCCGTGTTGCTGTGGC	up		GATGC[AG]GCT[CT]GGAT[CT]CCGTGTTGCTGTGGC
AK347311		chr5	-	7999178	7999207	GCTGGAGGAGTCAGGCTCCCAGACTCCGG	down		chr5	+	7986094	7986122	GCTGGAGGAGTCAGGCTCCCAGACTCCGG	up		GCTGGAGGAGTCAGGCTCCCAGACTCCGG
AK347536		chr6	-	60022618	60022648	CACCGGCCTACGCCAGAGCCACAGCAACGC	up		chr6	+	59787895	59787924	CACCGGCCTACGCCAGAGCCACAGCAACGC	intron		CACCGGCCTACGCCAGAGCCACAGCAACGC
AK347566		chr15	+	81711125	81711154	CCAATTAGACCCCTAGCCTGGGAACCTCCA	down		chr15	-	81676171	81676201	CCAATTAGACCCCTAGCCTGGGAACCTCCA	intron		CC[AG]ATT[AC]GACCCCTAGCCTGGGAACCTCCA
AK347660		chr12	+	18712641	18712670	TTCTTTTTTTTTTTTTTTTTTTTTCTTTTT	up		chr12	-	18631793	18631823	TTCTTTTTTTTTTTTTTTTTTTTTCTTTTT	down		TT[AC]TTTTTTTTTTTTTTTTTTTTT[CT]TTTTT
AK347713		chr13	-	59310302	59310332	CCGGCCTACACCAGAGCCACAGCAACGCGG	intron		chr13	+	59209460	59209489	CCGGCCTACACCAGAGCCACAGCAACGCGG	intron		CCGGCCTACACCAGAGCCACAGCAACGCGG
AK347800		chr17	-	53705901	53705931	GCTGTGGTGTAGGTTGCAGACGCGGCTCGG	down		chr17	+	53682178	53682207	GCTGTGGTGTAGGTTGCAGACGCGGCTCGG	down		GCTGTGGTGTAGGTTGCAGA[CT]GCGGCTCGG
AK347810		chr7	+	109474214	109474243	GAGCTGCAGCTGCCGGCCTACGCCACAGCC	down		chr7	-	21919544	21919574	GAGCTGCAGCTGCCGGCCTACGCCACAGCC	up		GAGCT[AG]CAGCTGCC[CG][AG]CCT[AG]C[AG]CCACAGCC
AK347952		chr2	-	74421736	74421766	CGGAGCTGTAGCCACCGGCCTACGCCAGAG	up		chr2	+	74522378	74522407	CGGAGCTGTAGCCACCGGCCTACGCCAGAG	intron		CGGAGCTGTAGCCACCGGCCTACGCCAGAG
AK348092		chr17	-	30183805	30183835	AGCTGCCAGCCTACACCACAGCCACAGCAA	up		chr17	+	30224212	30224241	AGCTGCCAGCCTACACCACAGCCACAGCAA	intron		AGCTGCCAGCCTACACCACAGCCACAGCAA
AK348140		chr17	-	53705901	53705931	GCTGTGGTGTAGGTTGCAGACGCGGCTCGG	down		chr17	+	53682178	53682207	GCTGTGGTGTAGGTTGCAGACGCGGCTCGG	down		GCTGTGGTGTAGGTTGCAGA[CT]GCGGCTCGG
AK348198		chr5	+	5856087	5856116	GCAACCTACACCACAGCTCACGGCAACGCC	down		chr5	-	6520070	6520100	GCAACCTACACCACAGCTCACGGCAACGCC	down		GCAACCTACACCACAGCTCACGGCAACGCC
AK348210		chr17	-	53705901	53705931	GCTGTGGTGTAGGTTGCAGACGCGGCTCGG	down		chr17	+	53682178	53682207	GCTGTGGTGTAGGTTGCAGACGCGGCTCGG	down		GCTGTGGTGTAGGTTGCAGA[CT]GCGGCTCGG
AK348236		chr12	-	17201756	17201786	TTTTTTTTTTTTTTTTTTTTTTTGTCTTTT	up		chr12	+	17118737	17118766	TTTTTTTTTTTTTTTTTTTTTTTGTCTTTT	down		TTTTTTTTTTTTTTTT[CT]TTTTTTGTCTTTT
AK348360		chr17	-	53719260	53719290	GGCATTGCCGTGAGCTATGGTGTAGGTCGC	up		chr17	+	53656628	53656657	GGCATTGCCGTGAGCTATGGTGTAGGTCGC	up		GGCATTGCCGTGAGCTATGGTGTAGGTCGC
AK348525		chrX	+	85550485	85550513	GCCGGCCTACACCAGAGCCACAGCAACGC	down		chrX	-	85441430	85441459	GCCGGCCTACACCAGAGCCACAGCAACGC	intron		GCCGGCCTACACCAGAGCCACAGCAACGC
AK348526		chr12	-	17201756	17201786	TTTTTTTTTTTTTTTTTTTTTTTGTCTTTT	up		chr12	+	17118737	17118766	TTTTTTTTTTTTTTTTTTTTTTTGTCTTTT	down		TTTTTTTTTTTTTTTT[CT]TTTTTTGTCTTTT
AK348615		chr8	-	25008878	25008908	CTGCCAGCCTACACCAGAGCCACAGCAACG	down		chr8	+	25010242	25010271	CTGCCAGCCTACACCAGAGCCACAGCAACG	intron		CTGCCAGCCTACACCAGAGCCACAGCAACG
AK348619		chr15	-	90226599	90226629	CCAGAGCCACAGCAACGCAGGATCCGAGCC	up		chr15	+	90394674	90394703	CCAGAGCCACAGCAACGCAGGATCCGAGCC	down		CCA[CG]AGCCACAGCAACGCAGGATCCGAGCC
AK348630		chr6	+	42147365	42147394	CTCCGATTCGACCCCTAGCCTGGGAACCTC	up		chr6	-	42423640	42423670	CTCCGATTCGACCCCTAGCCTGGGAACCTC	intron		CTCCGATTCGACCCCTAGCCTGGGAACCTC
AK348644		chr14	-	39032219	39032248	AAAAAAAAAAAAAAAAAAAAAAAAAGAGA	intron		chr14	+	39089099	39089127	AAAAAAAAAAAAAAAAAAAAAAAAAGAGA	intron		AAAAAAAAAA[AC][AC]AAAAAAA[AC]AAAAA[CG]AGA
AK348646		chr17	-	53705901	53705931	GCTGTGGTGTAGGTTGCAGACGCGGCTCGG	down		chr17	+	53682178	53682207	GCTGTGGTGTAGGTTGCAGACGCGGCTCGG	down		GCTGTGGTGTAGGTTGCAGA[CT]GCGGCTCGG
AK348695		chr6	+	45451167	45451192	AAAAGACAAAAAAAAAAAAAAAAAAA	down		chr6	-	45541115	45541141	AAAAGACAAAAAAAAAAAAAAAAAAA	up		AAAAGACAAAAAAAAAAAAA[AC][AC]AAAA
AK348741		chr4	-	37133224	37133254	CCGATTCGACCCCTAGCCTGGGAACCTCCA	up		chr4	+	37037848	37037877	CCGATTCGACCCCTAGCCTGGGAACCTCCA	down		CCGATTCGACCCCTAGCCTGGGAACCTCCA
AK348745		chr1	-	285082453	285082483	CCGGCCTACGCCAGAGCCACAGCAACGCGG	up		chr1	-	225264102	225264132	CCGGCCTACGCCAGAGCCACAGCAACGCGG	intron		CCGGCCTAC[GT]CCAGAGCCACAGCAACGCGG
AK348924		chr7	+	1803982	1804011	CAAAAGCAAACAAACAAAAAAACCAAAAAA	up		chr7	-	1714443	1714473	CAAAAGCAAACAAACAAAAAAACCAAAAAA	down		CAAAA[AG][AC]AAA[AC]AAA[AC]AAAAAAA[AC][AC]AAAAAA
AK348977		chr1	-	53202868	53202898	CTGCAACCTACACCACAGCTCACAGCAACG	up		chr1	+	53280708	53280737	CTGCAACCTACACCACAGCTCACAGCAACG	intron		CTGCAACCTACACCACAGCTCACAGCAACG
AK349030		chr13	+	140175561	140175590	GCAGCTGCCGGCCTACACCACAGCCACAGC	intron		chr13	+	140028352	140028381	GCAGCTGCCGGCCTACACCACAGCCACAGC	intron		GCAGCTGC[CT]G[AG]CCTACACCACAGCCACAGC
AK349165		chr2	-	71587349	71587379	GCCACAGCAACGCGGGATCCGAGCCGCGTC	down		chr2	+	71645420	71645449	GCCACAGCAACGCGGGATCCGAGCCGCGTC	intron		GCCACAGCAACGCGGGATCCGAGCCGCGTC
AK349176		chr8	-	2451976	2452006	AAAAAAAAAAAAAAAAAAAAGAAAAAGAAA	intron		chr8	+	2373024	2373053	AAAAAAAAAAAAAAAAAAAAGAAAAAGAAA	up		AAAAAAAAAAAAAAAAAAAA[AG]AAAAA[AG]AAA
AK349193		chr12	+	54379922	54379950	CTAAAAAGACCAAAAAAAAAAAAAAAAAA	down		chr12	-	54409286	54409315	CTAAAAAGACCAAAAAAAAAAAAAAAAAA	down		CTAAAAAGAC[AC]AAAAAAAAAAAAAAAAAA
AK349262		chr15	+	48019090	48019118	GGGTTCCATCCCTGGCCTCGCTCAGTGGG	up		chr15	-	47782046	47782075	GGGTTCCATCCCTGGCCTCGCTCAGTGGG	intron		GGGTTC[CT]ATCCCTGGCCTCGCTCAGTGGG
AK349378		chr13	-	89503836	89503866	GCAACCTACACCACAGCTCACGGCAACGCC	intron		chr13	+	89552148	89552177	GCAACCTACACCACAGCTCACGGCAACGCC	intron		GCAACCTACACCACAGCTCACGGCAACGCC
AK349381		chr6	+	62702882	62702907	CAATTTTTTTTTTTTTTTTCCTTTTT	up		chr6	-	62661086	62661112	CAATTTTTTTTTTTTTTTTCCTTTTT	down		CAATTT[CT]TTTTTT[CT]TTTTT[CT][CT]TTTTT
AK349398		chr9	-	69925590	69925620	GCCACAGCAACGCGGGATCCGAGCCGCGTC	up		chr9	+	70095821	70095850	GCCACAGCAACGCGGGATCCGAGCCGCGTC	intron		GCCACAGCAACGCGGGATCCGAGCCGCGTC
AK349447		chr12	-	45455543	45455573	CCCGCGTTGCTGTGGCTCTGGCGTAGGCTG	up		chr12	+	45376297	45376326	CCCGCGTTGCTGTGGCTCTGGCGTAGGCTG	up		CCCGCGTTGCTGTGGCTCTGGCGTAGGCTG
AK349450		chr13	-	104528109	104528139	CGCCGACGCCGCCGTCCAGCCGCGGCTCCC	intron		chr13	-	104528109	104528139	CGCCGACGCCGCCGTCCAGCCGCGGCTCCC	down		CGCCGACGCCGCCGTCCAGCCGCGGCTCCC
AK349455		chr7	+	66053482	66053511	CAGCTCACGGCAACGCCGGATCCTTAACCC	intron		chr7	-	66117348	66117378	CAGCTCACGGCAACGCCGGATCCTTAACCC	up		CAGCTCACGGCAACGCCGGATCCTTAACCC
AK349501		chr1	+	29039809	29039838	CCACCGGCCTACGCCAGAGCCACAGCAACG	up		chr1	-	28885951	28885981	CCACCGGCCTACGCCAGAGCCACAGCAACG	intron		CC[AG]CC[AG]GCCTACGCCAGAGCCACAGCAACG
AK349538		chr15	-	13349721	13349751	CCACTGAGCAAGGGCAGGGACCGAACCCGC	intron		chr15	+	12936442	12936471	CCACTGAGCAAGGGCAGGGACCGAACCCGC	intron		CCACTGAGCAAGGGCAGGGACCGAACCCGC
AK349586		chr14	+	42487182	42487211	CAGCTGCTGGCCTACACCACAGCCACAGCA	down		chr14	-	63268714	63268744	CAGCTGCTGGCCTACACCACAGCCACAGCA	down		CAGCTGCTGGCCTACA[CT]CACAGCCACAGCA
AK349685		chr8	-	70807483	70807513	GGGAACCTCCATATGCCGCGGGAGCGGCCC	up		chr8	+	70998285	70998314	GGGAACCTCCATATGCCGCGGGAGCGGCCC	down		GGGAACCTCCATATGCCGCGGGAGCGGCCC
AK349766		chr8	+	62804568	62804597	CCGGCCTACGCCAGAGCCACAGCAACGCGG	intron		chr8	-	62912812	62912842	CCGGCCTACGCCAGAGCCACAGCAACGCGG	intron		CCGGCCTACGCCAGAGCCACAGCAACGCGG
AK349795		chr2	+	1371191	1371219	AGAAATAGCAAAAAAAAAAAAAAAAAAAA	up		chr2	-	1421379	1421408	AGAAATAGCAAAAAAAAAAAAAAAAAAAA	up		AGAAAT[AT][AG][CT]AAAA[AC]AAAA[AC][AC]A[AG]A[AC]AAAAA
AK349835		chr13	-	57180864	57180894	CACCGGCCTACGCCAGAGCCACAGCAACGC	down		chr13	+	57348584	57348613	CACCGGCCTACGCCAGAGCCACAGCAACGC	intron		CACCGGCCTACGCCAGAGCCACAGCAACGC
AK349916		chr14	+	7228736	7228765	TTTTTTTTTTTTTTTTTTTTTTGTCTCTTT	up		chr14	-	6951170	6951200	TTTTTTTTTTTTTTTTTTTTTTGTCTCTTT	down		TTTTTTTTTTTTTTTTTTTTTTGTCT[CT]T[AT]T
AK349971		chr1	+	190774756	190774785	ACCCCCAGTGCATCCCCTCACCCCCCAACC	down		chr1	+	190486821	190486850	ACCCCCAGTGCATCCCCTCACCCCCCAACC	down		ACCCCCAGTGCATCCCCTCACCCCCCAACC
AK350010		chr2	-	77368074	77368104	CCAGAGCCACAGCAACGCGGGATCCCAGCC	down		chr2	+	77507672	77507701	CCAGAGCCACAGCAACGCGGGATCCCAGCC	intron		CCAGAGCCACAGCAACGCGGGATCC[CG]AGCC
AK350095		chr2	-	52783551	52783575	AAAATGAAAAAAAAAAAAAAAGAA	down		chr2	+	52945686	52945709	AAAATGAAAAAAAAAAAAAAAGAA	intron		AAAATGAAAAAAAAAAAAAAAGAA
AK350167		chr3	-	86105568	86105598	CTCCACACCTCCTCTCACCACCCCACCGCT	up		chr3	-	86105568	86105598	CTCCACACCTCCTCTCACCACCCCACCGCT	down		CTCCACACCTCCTCTCACCACCCCACCGCT
AK350273		chr8	+	24589196	24589225	CCACCGGCCTACGCCAGAGCCACAGCAACG	up		chr8	-	24519610	24519640	CCACCGGCCTACGCCAGAGCCACAGCAACG	down		CCACCGGCCTACGCCAGAGCCACAGCAACG
AK350318		chr18	-	50839017	50839047	GCGGCTTCAGCTCTGATTCGACCCCTAGCC	down		chr18	+	51077783	51077812	GCGGCTTCAGCTCTGATTCGACCCCTAGCC	intron		GCGGCTTCAGCTCTGATTCGACCCCTAGCC
AK350392		chr17	-	30183805	30183835	AGCTGCCAGCCTACACCACAGCCACAGCAA	up		chr17	+	30224212	30224241	AGCTGCCAGCCTACACCACAGCCACAGCAA	intron		AGCTGCCAGCCTACACCACAGCCACAGCAA
AK350404		chr2	-	62309648	62309678	AAAAAAAAAAAAAAAAAAAAAAAAAAAAAA	intron		chr2	+	62375478	62375507	AAAAAAAAAAAAAAAAAAAAAAAAAAAAAA	up		AAAAAA[AT]AAAAAAAA[AT]AAA[AT]AAA[AT][AG]AAAAA
AK350412		chr13	-	26087044	26087074	CTGCCGGCCTACACCACAGCCACAGCAACA	down		chr13	+	26214609	26214638	CTGCCGGCCTACACCACAGCCACAGCAACA	up		CT[AG]CC[AG]GCCTACACCACAGCCACAGCAACA
AK350425		chr1	-	33442490	33442520	CGGCTCGGATCCCGCGTTGCTGTGGCTCTG	up		chr1	+	33294706	33294735	CGGCTCGGATCCCGCGTTGCTGTGGCTCTG	up		CGGCTCGGATCCCGCGTTGCTGTGGCTCTG
AK350439		chr8	+	25636788	25636817	ACACACACACACACACACACACACACACAC	intron		chr8	-	25294944	25294974	ACACACACACACACACACACACACACACAC	down		ACACACACACACACACACACACACACACAC
AK350560		chr2	-	128370085	128370115	GCCACCGGCCTACGCCAGAGCCACAGCAAC	down		chr2	-	128697130	128697160	GCCACCGGCCTACGCCAGAGCCACAGCAAC	up		GCCACCGGCCTACGCCAGAGCCACAGCAAC
AK350592		chr6	+	30335287	30335316	AAAAAGATTAAAAAAAAAAAAAAAAAAAAA	down		chr6	-	30222534	30222564	AAAAAGATTAAAAAAAAAAAAAAAAAAAAA	up		AAAAAGATT[AT]AAAAAAAAAAAAAAAAAAAA
AK350802		chr5	-	49167140	49167169	CCTACACCACAGCTCACGGCAACGCAGGA	up		chr5	+	49133684	49133712	CCTACACCACAGCTCACGGCAACGCAGGA	up		CCTACACCACAGCTCACGGCAACGC[AC]GGA
AK350836		chr8	+	37723814	37723843	CCACAGCCACAGCAGTGTGGGATCCAAGCC	up		chr8	-	37648518	37648548	CCACAGCCACAGCAGTGTGGGATCCAAGCC	intron		CCACAGCCACAGCAGTGTGGGATCCAAGCC
AK350894		chr6	+	40612237	40612265	TTTTCTTTTGTTTTTTTTTTTTTTTTTTT	up		chr6	-	40620423	40620452	TTTTCTTTTGTTTTTTTTTTTTTTTTTTT	down		TTTT[CT]TTTT[GT]TTTTTTTTTTTTT[CT]TTTTT
AK350961		chr10	-	50873963	50873993	CCACCGGCCTACGCCAGAGCCACAGCAACG	intron		chr10	+	50598187	50598216	CCACCGGCCTACGCCAGAGCCACAGCAACG	intron		CCACCGGCCTACGCCAGAGCCACAGCAACG
AK350979		chr8	-	34074906	34074936	CTGTGACCTACCCCACAGCTCACAGCAACG	intron		chr8	+	34031621	34031650	CTGTGACCTACCCCACAGCTCACAGCAACG	intron		CTGTGACCTACCCCACAGCTCACAGCAACG
AK351074		chr17	-	53705901	53705931	GCTGTGGTGTAGGTTGCAGACGCGGCTCGG	down		chr17	+	53682178	53682207	GCTGTGGTGTAGGTTGCAGACGCGGCTCGG	down		GCTGTGGTGTAGGTTGCAGA[CT]GCGGCTCGG
AK351075		chr14	+	113452758	113452787	CAACCTACACCACAGCTCACGGCAACGCCG	intron		chr14	+	112427748	112427777	CAACCTACACCACAGCTCACGGCAACGCCG	up		CAACCTACACCACAGCTCACGGCAACGCCG
AK351265		chr10	+	63343391	63343416	AAAAAAAAAAAAAAAAAAAAAAAAAG	up		chr10	-	63298615	63298641	AAAAAAAAAAAAAAAAAAAAAAAAAG	down		AAAAAAAAAAAAAAAAAAAAAAAAAG
AK351313		chr13	-	26098923	26098950	CCAGCCTACACCACAGTCACAGCAACA	down		chr13	+	26214612	26214638	CCAGCCTACACCACAGTCACAGCAACA	up		CCAGCCTACACCACAG[CT]CACAGCAACA
AK351418		chr15	+	64236278	64236307	GAGCTGCAGCTGCCAGCCTACACCACAGCC	down		chr15	-	64226960	64226990	GAGCTGCAGCTGCCAGCCTACACCACAGCC	up		GAGCTGCAGCTGCCAGCCTACACCACAGCC
AK351492		chr17	-	53705901	53705931	GCTGTGGTGTAGGTTGCAGACGCGGCTCGG	down		chr17	+	53682178	53682207	GCTGTGGTGTAGGTTGCAGACGCGGCTCGG	down		GCTGTGGTGTAGGTTGCAGA[CT]GCGGCTCGG
AK351535		chr15	-	126360551	126360581	AAAAGACAAAAAAAAAAAAACAAAAAAAAC	up		chr15	-	126360551	126360581	AAAAGACAAAAAAAAAAAAACAAAAAAAAC	exon		AAAAGACAAAAAAAAAAAAACAAAAAAAAC
AK351635		chr2	-	90518061	90518091	ACCCACTGAGCAAGGCCAGGGATCAAACCC	up		chr2	+	90524271	90524300	ACCCACTGAGCAAGGCCAGGGATCAAACCC	up		ACCCACTG[AG]GCAAGGCCAGGGATCAAACCC
AK351637		chr5	-	18246214	18246244	CCACCGGCCTACGCCAGAGCCACAGCAACG	up		chr5	+	18290589	18290618	CCACCGGCCTACGCCAGAGCCACAGCAACG	down		CCACCGGCCTACGCCAGAGCCACAGCAACG
AK351645		chr5	+	93423624	93423652	GACCCCTAGCCTGGGAACCTCCATATGCC	up		chr5	-	93371922	93371951	GACCCCTAGCCTGGGAACCTCCATATGCC	up		GACCCCTAGCCTGGGAACCTCCATATGCC
AK351649		chr7	+	83410918	83410947	CGGCTCGGATCCCGCATTGCTGTGGCTCTG	up		chr7	+	82658137	82658166	CGGCTCGGATCCCGCATTGCTGTGGCTCTG	intron		CGGCTCGGATCCCGC[AG]TTGCTGTGGCTCTG
AK351698		chr6	-	45286957	45286985	TTTTTTGTTTGTTTGTTTGTTTGTTTTT	intron		chr6	+	45544099	45544126	TTTTTTGTTTGTTTGTTTGTTTGTTTTT	up		TTTTTTG[GT]TTGTTT[GT]TTTGTTTGTTTTT
AK351793		chr6	-	29284634	29284664	CCGAGCCGCGTCTGCAACCTACACCACAGC	down		chr6	+	29100947	29100976	CCGAGCCGCGTCTGCAACCTACACCACAGC	down		CCGAGCCGCGTCTGCAACCTACACCACAGC
AK351832		chr2	+	4402	4414	GGAGGGTGAGGAG	down		chr2	-	128688496	128688509	GGAGGGTGAGGAG	up		GGAG[GT]G[GT]GAGGAG
AK351903		chr15	+	28130570	28130599	AACCCACTGAGCAAGGGCAGGGACCGAACC	intron		chr15	-	28234279	28234309	AACCCACTGAGCAAGGGCAGGGACCGAACC	down		AACCCACTGAGCAAGGGCAGGGACCGAACC
AK351974		chr17	-	53705901	53705931	GCTGTGGTGTAGGTTGCAGACGCGGCTCGG	down		chr17	+	53682178	53682207	GCTGTGGTGTAGGTTGCAGACGCGGCTCGG	down		GCTGTGGTGTAGGTTGCAGA[CT]GCGGCTCGG
AK351987		chr3	+	48055316	48055345	GCCACCATCACCCTGATACCAAAACCAGAC	intron		chr3	-	48026492	48026522	GCCACCATCACCCTGATACCAAAACCAGAC	up		GCCACCATCACCCTGATACCAAAACCAGAC
AK352032		chr18	-	7786242	7786272	CCCCTAGCCTGGGAACCTCCATATGCCGCG	intron		chr18	+	7718220	7718249	CCCCTAGCCTGGGAACCTCCATATGCCGCG	up		CCCCTAGCCTGGGAACCTCCATATGCCGCG
AK352212		chr17	-	53719260	53719290	GGCATTGCCGTGAGCTATGGTGTAGGTCGC	up		chr17	+	53656628	53656657	GGCATTGCCGTGAGCTATGGTGTAGGTCGC	up		GGCATTGCCGTGAGCTATGGTGTAGGTCGC
AK352288		chr5	-	49167140	49167169	CCTACACCACAGCTCACGGCAACGCAGGA	up		chr5	+	49133684	49133712	CCTACACCACAGCTCACGGCAACGCAGGA	up		CCTACACCACAGCTCACGGCAACGC[AC]GGA
AK352306		chr2	-	52530610	52530638	AAAAAAAAAAAAAAAAAAAAAAAAAAAG	intron		chr2	+	52520991	52521018	AAAAAAAAAAAAAAAAAAAAAAAAAAAG	down		AAAAAAAAAAAAAAAAAAAAAAAAAAAG
AK352417		chr3	+	34158981	34159010	CGCGGCTCGGATCCCGCGTTGCTGTGGCTC	up		chr3	-	96056699	96056729	CGCGGCTCGGATCCCGCGTTGCTGTGGCTC	down		CGCGGCTCGGATCCCGCGTTGCTGTGGCTC
AM114538		chr15	-	62405911	62405941	GGGGTTGCTGTGGCTGTGGTGTAGGCTGGC	down		chr15	+	62312961	62312990	GGGGTTGCTGTGGCTGTGGTGTAGGCTGGC	up		GGGGTTGCTGTGGCTGTGGTGTAGGCTGGC
AM114539		chr15	-	62405911	62405941	GGGGTTGCTGTGGCTGTGGTGTAGGCTGGC	down		chr15	+	62312961	62312990	GGGGTTGCTGTGGCTGTGGTGTAGGCTGGC	up		GGGGTTGCTGTGGCTGTGGTGTAGGCTGGC
AY039112		chr1	-	33442490	33442520	CGGCTCGGATCCCGCGTTGCTGTGGCTCTG	up		chr1	+	33294706	33294735	CGGCTCGGATCCCGCGTTGCTGTGGCTCTG	up		CGGCTCGGATCCCGCGTTGCTGTGGCTCTG
AY093443		chr3	+	20625287	20625316	ACACACACACACACACACACACACACACAC	up		chr3	-	20604010	20604040	ACACACACACACACACACACACACACACAC	up		ACACACACACACACACACACACACACACAC
AY093444		chr3	+	20640973	20641002	CGCGGCATATGGAGGTTCCCAGGCTAGGGG	intron		chr3	-	20612335	20612365	CGCGGCATATGGAGGTTCCCAGGCTAGGGG	up		CGCGGCATATGGAGGTTCCCAGGCTAGGGG
AY094061		chr11	-	15209350	15209367	CCGGCCCCCGCCCCGCC	up		chr11	+	15084684	15084700	CCGGCCCCCGCCCCGCC	down		C[CG]GGCCCCC[CG]CCCC[CG]CC
AY271356		chr13	+	19002481	19002510	CCACCGGCCTACACCAGAGCCACAGCAACG	intron		chr13	-	19023715	19023745	CCACCGGCCTACACCAGAGCCACAGCAACG	down		CCACCGGCCTACACCAGAGCCACAGCAACG
AY288913		chr14	-	39186929	39186958	CCCCTAGCCTGGGAACCTCCATATGCCAC	down		chr14	+	39130742	39130770	CCCCTAGCCTGGGAACCTCCATATGCCAC	up		CCCCTAGCCTGGGAACCTCCATATGCCAC
AY334573		chr12	+	57052092	57052114	AAAAGAAAAGGAAAAAAAATATA	up		chr12	-	57010595	57010618	AAAAGAAAAGGAAAAAAAATATA	up		AAA[AT]GAAAA[CG]GAAAA[AT]AAA[CT]A[AT]A
AY550076		chr5	-	316048	316077	AAAAGACAAAAGACCAAAAAAAAAAAAAA	up		chr5	+	249772	249800	AAAAGACAAAAGACCAAAAAAAAAAAAAA	up		AAAA[AG]ACAAAA[AG]AC[AC]A[AC]AAAAAAAAAAAA
AY569332		chr6	-	60243890	60243920	CCCCTAGCCTGGGAACCTCCATATGCCGCG	intron		chr6	+	60177329	60177358	CCCCTAGCCTGGGAACCTCCATATGCCGCG	down		CCCCTAGCCTGGGAACCTCCATATGCCGCG
AY606803		chr5	-	64543392	64543422	CCGCGTCTGCAACCTACACCACAGCTCACG	intron		chr5	+	64476351	64476380	CCGCGTCTGCAACCTACACCACAGCTCACG	up		CCGCGTCTGCAACCTACACCACAGCTCACG
AY609457		chr15	-	98589578	98589608	GGGGTCGAATCGGAGCTGTAGCCACCGGCC	up		chr15	+	98641193	98641222	GGGGTCGAATCGGAGCTGTAGCCACCGGCC	up		GGGGTCGAATC[AG]GAGCTGTAGCCACCGGCC
AY609558		chr11	-	6862146	6862176	CCCACTGAGCAAGGCCAGGGATCGAACCCG	up		chr11	+	6948416	6948445	CCCACTGAGCAAGGCCAGGGATCGAACCCG	intron		CCCACT[AG]AGCAAGGCCAGGGATCGAACCCG
AY609629		chr6	-	82835079	82835109	ACCCCTAGCCTGGGAACCTCCATATGCCGC	down		chr6	+	82890662	82890691	ACCCCTAGCCTGGGAACCTCCATATGCCGC	down		ACCCCTAGCCTGGGAACCTCCATATGCCGC
AY609728		chr3	-	50780542	50780571	GTGGCATATGGAGGTTCCCAGGCTAGGGG	up		chr3	+	50747188	50747216	GTGGCATATGGAGGTTCCCAGGCTAGGGG	intron		GTGGCATATG[AG]AGGTTCCCAGGCTAGGGG
AY609750		chr6	+	40612237	40612265	TTTTCTTTTGTTTTTTTTTTTTTTTTTTT	up		chr6	-	40620423	40620452	TTTTCTTTTGTTTTTTTTTTTTTTTTTTT	down		TTTT[CT]TTTT[GT]TTTTTTTTTTTTT[CT]TTTTT
AY609814		chr9	-	37979151	37979181	CCCCTAGCCTGGGAACCTCCATATGCCGCG	down		chr9	+	38151500	38151529	CCCCTAGCCTGGGAACCTCCATATGCCGCG	up		CCCCTAGCCTGGGAACCTCCATATGCCGCG
AY609820		chr5	-	55205414	55205444	ACAGCCACCGGCCTACACCACAGCCACAGC	intron		chr5	+	55097691	55097720	ACAGCCACCGGCCTACACCACAGCCACAGC	intron		ACAGCC[AG]C[CT]GGCCTACACCACAGCCACAGC
AY609900		chr17	+	42791377	42791406	GATCTGGTGTTGCTGTGGCTGTGGCGTAGG	up		chr17	-	42785290	42785320	GATCTGGTGTTGCTGTGGCTGTGGCGTAGG	up		GATCTGGTGTTGCTGTGGCTGTGGCG[AT]AGG
AY609915		chr15	-	87322012	87322042	CGGGTTCGATCCCTGGCCTTGCTCAGTGGG	down		chr15	+	118206084	118206113	CGGGTTCGATCCCTGGCCTTGCTCAGTGGG	down		CGGGTTCGATCCCTGGCCTTGCTCAGTGGG
AY609919		chr7	-	70902830	70902860	CCGCGTCTGCAACCTACACCACAGCTCACG	down		chr7	+	71041060	71041089	CCGCGTCTGCAACCTACACCACAGCTCACG	up		CCGCGTCTGCAACCTACACCACAGCTCACG
AY609947		chr1	+	171005329	171005358	GCCACCGGCCTATGCCAGAGCCACAGCAAC	down		chr1	+	170953082	170953111	GCCACCGGCCTATGCCAGAGCCACAGCAAC	up		GCC[AG]CCGGCCTATGCCAGAGCCACAGCAAC
AY609965		chr7	+	70993168	70993197	GTAGCCACCGGCCTACGCCAGAGCCACAGC	up		chr7	-	70959335	70959365	GTAGCCACCGGCCTACGCCAGAGCCACAGC	up		GTAGCCACCGGCCTACGCCAGAGCCACAGC
AY609966		chr5	-	83977453	83977483	AACCCACTGAGCAAGGGCAGGGACCGAACC	up		chr5	-	84136441	84136471	AACCCACTGAGCAAGGGCAGGGACCGAACC	up		AACCCACTGAGCAAGGGCAGGGACCGAACC
AY609988		chr9	+	51909509	51909538	ACCCCTAGCCTGGGAACCTCCATATGCCGC	intron		chr9	-	51708145	51708175	ACCCCTAGCCTGGGAACCTCCATATGCCGC	down		ACCCCTAGCCTGGGAACCTCCATATGCCGC
AY610036		chr2	+	114393950	114393979	CAGAGCCACAGCAACGCGGGATCCGAGCCG	intron		chr2	+	114338302	114338331	CAGAGCCACAGCAACGCGGGATCCGAGCCG	up		CAGAGCCACAGCAACGCGGGATCCGAGCCG
AY610048		chr1	+	188032233	188032262	CCGCGCCTCCTGCCCGCGACCCGCGCCCGG	exon		chr1	+	188032233	188032262	CCGCGCCTCCTGCCCGCGACCCGCGCCCGG	intron		CCGCGCCTCCTGCCCGCGACCCGCGCCCGG
AY610114		chr16	+	61170861	61170890	CTGCCAGCCTACACCACAGCCACAGCAACG	up		chr16	-	61092627	61092657	CTGCCAGCCTACACCACAGCCACAGCAACG	intron		CTGCC[AG]GCCTACACCACAGCCACAGCAACG
AY610236		chr9	-	73321184	73321214	GCTGCAGCTGCTGGCTTACACCACAGCCAC	intron		chr9	-	73514356	73514386	GCTGCAGCTGCTGGCTTACACCACAGCCAC	down		GCTGCAGCTGC[CT]GGC[CT]TACACCACAGCCAC
AY610278		chr16	-	68456739	68456769	GCAACCTACACCACAGCTCACGGCAACGCC	intron		chr16	+	68509781	68509810	GCAACCTACACCACAGCTCACGGCAACGCC	down		GCAACCTACACCACAGCTCACGGCAACGCC
AY610440		chr1	+	91433827	91433856	GCCACCAGCCTACGCCAGAGCCACAGCAAC	intron		chr1	-	91392677	91392707	GCCACCAGCCTACGCCAGAGCCACAGCAAC	intron		G[CG]CACCAGCCTACGCCA[CG]AGCCACAGCAAC
AY610463		chr9	-	108707776	108707806	CCCACTGAGCAAGGGCAGGGACCGAACCCG	up		chr9	-	108788894	108788924	CCCACTGAGCAAGGGCAGGGACCGAACCCG	up		CCCACTGAGCAAGGGCAGGGACCGAACCCG
AY633619		chr16	+	48695074	48695103	GCCACCAGCCTACACCACAGCCACAACCAC	intron		chr16	-	48612204	48612234	GCCACCAGCCTACACCACAGCCACAACCAC	down		GCCACCAGCCT[AG]C[AG]CCACAGCCACA[AG]C[AC]AC
AY639873		chr13	-	84408165	84408195	TCCAATTAGACCCCTAGCCTGGGAACCTCC	down		chr13	+	84373759	84373788	TCCAATTAGACCCCTAGCCTGGGAACCTCC	intron		TCCAATTAGACCCCTAGCCTGGGAACCTCC
AY682829		chr15	+	28078178	28078207	CAACCTACACCACAGCTCACGGCAACGCCG	up		chr15	-	28185610	28185640	CAACCTACACCACAGCTCACGGCAACGCCG	up		CAACCTACACCACAGCTCACGGCAACGCCG
AY683049		chr15	+	28078178	28078207	CAACCTACACCACAGCTCACGGCAACGCCG	up		chr15	-	28185610	28185640	CAACCTACACCACAGCTCACGGCAACGCCG	up		CAACCTACACCACAGCTCACGGCAACGCCG
AY705921		chr17	-	105455465	105455495	CAACCCCTAGCCTGGGAACCTCCATATGCC	up		chr17	-	27399294	27399324	CAACCCCTAGCCTGGGAACCTCCATATGCC	up		CAACCCCTAGCCTGGGAACCTCCATATGCC
AY996814		chr1	+	171005329	171005358	GCCACCGGCCTATGCCAGAGCCACAGCAAC	down		chr1	+	170953082	170953111	GCCACCGGCCTATGCCAGAGCCACAGCAAC	up		GCC[AG]CCGGCCTATGCCAGAGCCACAGCAAC
DQ008578		chr8	+	38692987	38693016	GCCACTGGCCTACGCCAGAGCCACAGCAAC	intron		chr8	-	38854121	38854151	GCCACTGGCCTACGCCAGAGCCACAGCAAC	intron		GCCACTGGCCTA[CT]GCCAGAGCCACAGCAAC
DQ073395		chr8	-	111080564	111080594	CTCCAGCCTACGCCAGAGCCACAGCAACGC	down		chr8	-	111183786	111183816	CTCCAGCCTACGCCAGAGCCACAGCAACGC	up		C[GT]CC[AG]GCCTACGCCAGAGCCACAGCAACGC
DQ333199		chr16	-	23352256	23352286	CGGGTTCGGTCCCTGCCCTTGCTCAGTGGG	intron		chr16	+	23286887	23286916	CGGGTTCGGTCCCTGCCCTTGCTCAGTGGG	down		CGGGTTCGGTCCCTGCCCTTGCTCAGTGGG
DQ368597		chr12	+	51295963	51295992	AGAAAAGACAAAAAAAAAAAAAAAAAAAAA	intron		chr12	-	51558045	51558075	AGAAAAGACAAAAAAAAAAAAAAAAAAAAA	down		AGAAAAG[AG]CAAAAAAA[AC]AAAAAA[AT][AT]AAAAA
DQ629153		chr6	+	30335287	30335316	AAAAAGATTAAAAAAAAAAAAAAAAAAAAA	down		chr6	-	30222534	30222564	AAAAAGATTAAAAAAAAAAAAAAAAAAAAA	up		AAAAAGATT[AT]AAAAAAAAAAAAAAAAAAAA
DQ786570		chr15	-	62405911	62405941	GGGGTTGCTGTGGCTGTGGTGTAGGCTGGC	down		chr15	+	62312961	62312990	GGGGTTGCTGTGGCTGTGGTGTAGGCTGGC	up		GGGGTTGCTGTGGCTGTGGTGTAGGCTGGC
DQ917636		chr2	-	4098099	4098129	GTGCCAGCACAGGACCAGGCCCTGGGTAGG	down		chr2	+	4095656	4095685	GTGCCAGCACAGGACCAGGCCCTGGGTAGG	up		GTGCCAGCACAGGACCAGGCCCTGGGTAGG
EF194143		chr1	-	85725914	85725944	GCTGGCCTACACCACAGCCACAGCAACGCC	intron		chr1	+	146060313	146060342	GCTGGCCTACACCACAGCCACAGCAACGCC	intron		GC[CT]GGCCTACACCACAGCCACAGCAACGCC
EF432729		chr15	-	62405911	62405941	GGGGTTGCTGTGGCTGTGGTGTAGGCTGGC	down		chr15	+	62312961	62312990	GGGGTTGCTGTGGCTGTGGTGTAGGCTGGC	up		GGGGTTGCTGTGGCTGTGGTGTAGGCTGGC
EF619344		chr6	-	60243890	60243920	CCCCTAGCCTGGGAACCTCCATATGCCGCG	intron		chr6	+	60177329	60177358	CCCCTAGCCTGGGAACCTCCATATGCCGCG	down		CCCCTAGCCTGGGAACCTCCATATGCCGCG
EF622095		chr6	-	60243890	60243920	CCCCTAGCCTGGGAACCTCCATATGCCGCG	intron		chr6	+	60177329	60177358	CCCCTAGCCTGGGAACCTCCATATGCCGCG	down		CCCCTAGCCTGGGAACCTCCATATGCCGCG
EF625355		chr18	+	8156890	8156919	GTTGCTGTGGCTCTGGTGTAGGCTGGTGGC	intron		chr18	-	8104375	8104405	GTTGCTGTGGCTCTGGTGTAGGCTGGTGGC	intron		GTTGCTGTGGCTCTGGTGTAGGCTGG[CT]GGC
EF625358		chr15	+	44357722	44357751	ACCCACTGAGCAAGGCCAGGGATCGAACCC	up		chr15	-	44234775	44234805	ACCCACTGAGCAAGGCCAGGGATCGAACCC	up		ACCCACTGAGCAAGGCCAGGGATCGAACCC
EU030283		chr14	+	74217899	74217928	GCGACCTACACCACAGCTCACGGCAACGCC	up		chr14	-	74402898	74402928	GCGACCTACACCACAGCTCACGGCAACGCC	down		GCGACCTACACCACAGCTCACGGCAACGCC
EU069826		chr6	-	35935321	35935351	TTTTTTTTTTTTTTTTTTTTTTTTTGTCTT	intron		chr6	+	35953508	35953537	TTTTTTTTTTTTTTTTTTTTTTTTTGTCTT	up		TTTTTTTTTTTTTTTTTTTTTTTTTGTCTT
EU082069		chr17	-	33475837	33475867	AAGAAATAGCAAAAAGACAAAAAAAAAAAA	up		chr17	+	33625160	33625189	AAGAAATAGCAAAAAGACAAAAAAAAAAAA	down		AAGAAATAGCAAAAAGACAAAAAAAAAAAA
EU286536		chr2	-	43227181	43227210	CCACCGGCCTACGCCAGAGCCACAGCAAC	intron		chr2	+	43155938	43155966	CCACCGGCCTACGCCAGAGCCACAGCAAC	intron		CCACCGGCCTACGCCAGAGCCACAGCAAC
EU286537		chr2	-	43227181	43227210	CCACCGGCCTACGCCAGAGCCACAGCAAC	intron		chr2	+	43155938	43155966	CCACCGGCCTACGCCAGAGCCACAGCAAC	intron		CCACCGGCCTACGCCAGAGCCACAGCAAC
EU421950		chr14	-	42456171	42456201	CCAGAGCCACAGCAACGCGGGATCCGAGCC	intron		chr14	+	42660726	42660755	CCAGAGCCACAGCAACGCGGGATCCGAGCC	down		CCAGAGCCACAGCAACGCGGGATCCGAGCC
EU587017		chr3	+	89593492	89593521	GCCACCGGCCTACGCCAGAGCCACAGCAAC	intron		chr3	-	89563664	89563694	GCCACCGGCCTACGCCAGAGCCACAGCAAC	up		GCCACCGGCCTACGCCAGAGCCACAGCAAC
EU617321		chr2	+	50098288	50098312	TCTTTTTTCTTTTTTTTTTTTTTTG	down		chr2	-	49970418	49970443	TCTTTTTTCTTTTTTTTTTTTTTTG	up		TCTTTTTT[AC]TTTTTTTTTTTTTTTG
EU655633		chr5	+	49774474	49774503	CTACAGCTCCAATTCAACCCCTAGCCTGGG	up		chr5	-	49742514	49742544	CTACAGCTCCAATTCAACCCCTAGCCTGGG	intron		CT[AG]CAGCTCCAATTCAACCCCTAGCCTGGG
EU655634		chr5	+	49772567	49772596	TGCTGTGGCTGTGGTATAGGCCAGCAGCTG	up		chr5	-	49745191	49745221	TGCTGTGGCTGTGGTATAGGCCAGCAGCTG	up		TGCTGTGGCTGTGGTATAGGCCAGCAGCTG
EU661938		chr10	-	44681531	44681561	GAGCCACAGCAACACGGGATCCAAGCCACG	down		chr10	+	44577990	44578019	GAGCCACAGCAACACGGGATCCAAGCCACG	intron		GAGCC[AC]CAGCAACACGGGATCC[AG]AGCC[AG]CG
FJ200453		chr3	-	44261898	44261928	CCTAAAAAGCAAAAAAAAAAAAAAAAAAAA	down		chr3	+	44147839	44147868	CCTAAAAAGCAAAAAAAAAAAAAAAAAAAA	intron		CCTAAAAAGCAAAAAAAAAAAAAAAAAAAA
FJ200454		chr3	-	44261898	44261928	CCTAAAAAGCAAAAAAAAAAAAAAAAAAAA	down		chr3	+	44147839	44147868	CCTAAAAAGCAAAAAAAAAAAAAAAAAAAA	up		CCTAAAAAGCAAAAAAAAAAAAAAAAAAAA
FJ217222		chr8	-	70793440	70793470	GCCACCAGCCTACGCCAGAGCCGCAGCAAC	intron		chr8	+	70922777	70922806	GCCACCAGCCTACGCCAGAGCCGCAGCAAC	intron		GCCACCAGCCTACGCCAGAGCC[AG]CAGCAAC
FJ436397		chrX	+	47623863	47623892	GGATAGATGCCCAAGAGTGGGATTGTGGGG	down		chrX	-	47498233	47498263	GGATAGATGCCCAAGAGTGGGATTGTGGGG	intron		GGATAGATGCCCAAGAGTGGGATTG[CT]GGGG
FJ439668		chr15	+	34977027	34977056	GCTGTGGTGTAGGTTGCAGACGCGGCTCGG	intron		chr15	-	34961509	34961539	GCTGTGGTGTAGGTTGCAGACGCGGCTCGG	up		GCTGTGGTG[CT]AGGTTGCAGACGCGGCTCGG
GQ421749		chr16	+	63868529	63868557	GCAACCTACACCACAGCTCACGGCAACGC	up		chr16	-	63987012	63987041	GCAACCTACACCACAGCTCACGGCAACGC	up		GCA[AG]CCTACACCACAGCTCACGGCAACGC
GU165833		chr6	+	53348154	53348183	AAAAAGACAAAAGACAAAAAAAAAAAAAAA	up		chr6	-	53283180	53283210	AAAAAGACAAAAGACAAAAAAAAAAAAAAA	down		AAAAA[AG]A[AC]AAAAGA[AC]AAAAAAAAA[AC]AAAAA
GU165834		chr6	+	53348154	53348183	AAAAAGACAAAAGACAAAAAAAAAAAAAAA	up		chr6	-	53283180	53283210	AAAAAGACAAAAGACAAAAAAAAAAAAAAA	down		AAAAA[AG]A[AC]AAAAGA[AC]AAAAAAAAA[AC]AAAAA
GU229658		chr16	-	20462794	20462824	CCACAGCCACAGCAACGCCAGATCCGAGCC	up		chr16	+	20448098	20448127	CCACAGCCACAGCAACGCCAGATCCGAGCC	down		CCACAGCCACAGCAACGCCAGATCC[AG]AGCC
GU391030		chr9	-	6308440	6308470	AAAAAAAAAAAAAAAAAAGAAAGAAAGAAA	up		chr9	+	6316710	6316739	AAAAAAAAAAAAAAAAAAGAAAGAAAGAAA	intron		AAAAAAAAAAAAAAAAAAGAAAGAAAGAAA
GU475001		chr2	+	82885273	82885302	AGCCGCTGGCCTATGCCAGAGCCACAGCAA	down		chr2	-	82871519	82871549	AGCCGCTGGCCTATGCCAGAGCCACAGCAA	down		AGCCGCTGGCCTATGCCAGAGCCACAGCAA
HM046511		chr13	-	56121188	56121218	CAACCTACACCACAGCTCACGGCAACGCCG	intron		chr13	+	56067577	56067606	CAACCTACACCACAGCTCACGGCAACGCCG	intron		CAACCTACACCACAGCTCACGGCAACGCCG
HM488957		chr9	+	81088278	81088307	CCGAGCCGCGTCTGCAACCTACACCACAGC	down		chr9	+	80958945	80958974	CCGAGCCGCGTCTGCAACCTACACCACAGC	up		CCGAGCCGCGTCTGCAACCTACACCACAGC
HM537231		chr7	-	83781222	83781252	GCGGCTCGGATCCCGCATTGCTGTGGCTCT	up		chr7	+	82658136	82658165	GCGGCTCGGATCCCGCATTGCTGTGGCTCT	intron		GCGGCTCGGATCCCGC[AG]TTGCTGTGGCTCT
X12373		chr6	-	34058757	34058787	TTTTATTTTATTTATTTATTTATTTTTTTT	up		chr6	+	34087383	34087412	TTTTATTTTATTTATTTATTTATTTTTTTT	up		TTTTATTTTATTTATTTATTTATTT[CT][AT]TTT
X64315		chr1	-	51280778	51280808	AAAAAGACCAAAAAAAAAAAAAAAAAAAAA	down		chr1	+	283009754	283009783	AAAAAGACCAAAAAAAAAAAAAAAAAAAAA	down		AAAAAGAC[AC]AAAAAAAAAAAAAAA[AG]AAA[AG]A
X76301		chr5	+	75704018	75704047	GCTGCAGCCACCGGCCTACGCCAGAGCCAC	intron		chr5	+	75620685	75620714	GCTGCAGCCACCGGCCTACGCCAGAGCCAC	intron		GCTGCAGCCACC[AG]GCCTACGCCAGAGCCAC
Y00111		chr6	-	34058757	34058787	TTTTATTTTATTTATTTATTTATTTTTTTT	up		chr6	+	34087383	34087412	TTTTATTTTATTTATTTATTTATTTTTTTT	up		TTTTATTTTATTTATTTATTTATTT[CT][AT]TTT
Y09136		chr5	+	75704018	75704047	GCTGCAGCCACCGGCCTACGCCAGAGCCAC	intron		chr5	+	75620685	75620714	GCTGCAGCCACCGGCCTACGCCAGAGCCAC	intron		GCTGCAGCCACC[AG]GCCTACGCCAGAGCCAC
Z19538		chr2	+	52222614	52222643	TTTTTGGTTTTTTATTTTTATTTTTTTTTT	down		chr2	-	52233951	52233981	TTTTTGGTTTTTTATTTTTATTTTTTTTTT	up		TTTTT[CG][GT]TTTT[CT]T[AT]TTTTT[AT]TTTTTTTTTT
