# Supplementary material for: Identification and analysis of pig chimeric mRNAs using RNA sequencing data
Source: BMC Genomics. 2012 Aug 28;13:429. doi: 10.1186/1471-2164-13-429 (PMC3531304; doi:10.1186/1471-2164-13-429)
Supplement: Additional file 9 — Similar DNA sequences that match known DNA motifs in the JASPAR CORE database. The table shows similar DNA sequences matched known DNA motifs in the JASPAR CORE database. [file 1471-2164-13-429-S9.xls]

## Sheet: tomtom
# The table shows similar DNA sequences matched known DNA motifs in the JASPAR CORE database using the TOMTOM.
# Query ID - Query motif name
# Target ID - Target motif name
# Optimal offset - The offset of the query motif to the matched motif in the optimal alignment.
# p-value - The probability that the match occurred by random chance according to the null model.
# E-value - The expected number of false positives in the matches up to this point.
# q-value - The minimum False Discovery Rate required to include the match.
# Overlap - The number of letters that overlaped in the optimal alignment.
# Orientation - The orientation of the matched motif that gave the optimal alignment.
# Query consensus - Query consensus sequence
# Target consensus - Target consensus sequence
# Alt. Name - The alternative name of the matched motif.
# Class - The class of target motif.
Query ID	Target ID	Optimal offset	p-value	E-value	q-value	Overlap	Query consensus	Target consensus	Orientation	Alt. Name	Class
AB079527	MA0332.1	-3	4.01771e-05	0.0191243	0.0382486	6	ACACCACAGCTCACAGCAACGCTGGATCC	CCACAG	-	MET28	Zipper-Type
AB087895	MA0332.1	-20	4.72561e-05	0.0224939	0.0449764	6	GCCACCAGCCTACGCCACAGCCACAGCAAC	CCACAG	-	MET28	Zipper-Type
AB087907	MA0332.1	-20	4.72561e-05	0.0224939	0.0449764	6	GCCACCAGCCTACGCCACAGCCACAGCAAC	CCACAG	-	MET28	Zipper-Type
AB087922	MA0057.1	-20	2.6435e-05	0.0125831	0.0249931	10	CTCCCAATCCACCCCACTCCCTCCCCCTCC	TTCCCCCTAC	-	MZF1_5-13	Zinc-coordinating
AB271938	MA0459.1	-6	3.36046e-06	0.00159958	0.00319835	10	AAAGACAAAAGACAAAAAAAAAAAAAAAAA	AAAAGTCAAA	+	tll	Zinc-coordinating
AB271959	MA0332.1	-16	3.51732e-05	0.0167425	0.0334057	6	CCAGCCTACACCACAGCCACAGCCACAGCC	CCACAG	-	MET28	Zipper-Type
AF217463	MA0332.1	-17	3.76636e-05	0.0179279	0.035771	6	GCTCGGATCCCATGTTGCTGTGGCTCTGGC	CTGTGG	+	MET28	Zipper-Type
AK232149	MA0332.1	-10	2.72437e-05	0.012968	0.0259294	6	GCAACCTACACCACAGCCCACAGCAACGCC	CCACAG	-	MET28	Zipper-Type
AK232193	MA0332.1	-10	2.72437e-05	0.012968	0.0259294	6	GCAACCTACACCACAGCCCACAGCAACGCC	CCACAG	-	MET28	Zipper-Type
AK232631	MA0277.1	-1	1.17042e-05	0.00557119	0.0111424	9	CTTTCTTTTTTTTTTTTTTTTTTGCTCTTT	TTTCTTTTT	-	AZF1	Zinc-coordinating
AK233351	MA0086.1	-7	1.55679e-05	0.00741033	0.014588	6	GATCAAGCAGGTGGAGGAGACCC	CAGGTG	+	sna	Zinc-coordinating
AK233648	MA0055.1	-17	3.30294e-05	0.015722	0.0314028	12	GTGGCTGTGGTGTAGGCCGGCAGCTGCAGC	CAGCAGCTGCTG	+	Myf	Zipper-Type
AK233841	MA0055.1	-1	1.17184e-05	0.00557798	0.0111178	12	GCTGCAGCTGCCGGCCTACACCACAGCCAC	CAGCAGCTGCTG	-	Myf	Zipper-Type
AK233841	MA0332.1	-20	3.83707e-05	0.0182645	0.018202	6	GCTGCAGCTGCCGGCCTACACCACAGCCAC	CCACAG	-	MET28	Zipper-Type
AK233961	MA0055.1	-1	1.17184e-05	0.00557798	0.0111178	12	GCTGCAGCTGCCGGCCTACACCACAGCCAC	CAGCAGCTGCTG	-	Myf	Zipper-Type
AK233961	MA0332.1	-20	3.83707e-05	0.0182645	0.018202	6	GCTGCAGCTGCCGGCCTACACCACAGCCAC	CCACAG	-	MET28	Zipper-Type
AK234306	MA0079.2	-11	1.38978e-07	6.61533e-05	0.000129432	10	CCCCACCCCCCCCCCGCCCCCAGCCACCCC	CCCCGCCCCC	+	SP1	Zinc-coordinating
AK234306	MA0073.1	-6	1.49378e-05	0.0071104	0.00695589	20	CCCCACCCCCCCCCCGCCCCCAGCCACCCC	CCCCAAACCACCCCCCCCCC	+	RREB1	Zinc-coordinating
AK234306	MA0155.1	-14	5.88603e-05	0.0280175	0.0182725	12	CCCCACCCCCCCCCCGCCCCCAGCCACCCC	CGCCCCCTGACA	-	INSM1	Zinc-coordinating
AK234306	MA0079.1	-10	0.000104566	0.0497733	0.0194767	10	CCCCACCCCCCCCCCGCCCCCAGCCACCCC	ACCCCGCCCC	-	SP1	Zinc-coordinating
AK234306	MA0443.1	-12	0.000104566	0.0497733	0.0194767	10	CCCCACCCCCCCCCCGCCCCCAGCCACCCC	TCCGCCCCCT	-	btd	Zinc-coordinating
AK234306	MA0337.1	-10	0.000328262	0.156253	0.04709	7	CCCCACCCCCCCCCCGCCCCCAGCCACCCC	CCCCCGC	+	MIG1	Zinc-coordinating
AK234306	MA0338.1	-11	0.000353941	0.168476	0.04709	7	CCCCACCCCCCCCCCGCCCCCAGCCACCCC	CCCCGCA	+	MIG2	Zinc-coordinating
AK234306	MA0039.2	-10	0.00044035	0.209607	0.0488889	10	CCCCACCCCCCCCCCGCCCCCAGCCACCCC	GCCCCACCCA	-	Klf4	Zinc-coordinating
AK234306	MA0123.1	-11	0.000550765	0.262164	0.0488889	10	CCCCACCCCCCCCCCGCCCCCAGCCACCCC	CGGTGCCCCC	+	abi4	Beta-Hairpin-Ribbon
AK234306	MA0163.1	-7	0.000585853	0.278866	0.0488889	14	CCCCACCCCCCCCCCGCCCCCAGCCACCCC	CCCCCTTGGGCCCC	-	PLAG1	Zinc-coordinating
AK234306	MA0339.1	-11	0.000599938	0.28557	0.0488889	7	CCCCACCCCCCCCCCGCCCCCAGCCACCCC	CCCCGCA	+	MIG3	Zinc-coordinating
AK234306	MA0162.1	-7	0.000629935	0.299849	0.0488889	11	CCCCACCCCCCCCCCGCCCCCAGCCACCCC	CCGCCCACGCA	-	Egr1	Zinc-coordinating
AK234411	MA0332.1	-7	4.15682e-05	0.0197865	0.0395212	6	GCTGTGGCTGTGGTGTAGGCCAGCAGCTG	CTGTGG	+	MET28	Zipper-Type
AK234805	MA0332.1	-10	5.02323e-05	0.0239106	0.047809	6	GCGACCTACACCACAGCTCATGGCAACACC	CCACAG	-	MET28	Zipper-Type
AK235476	MA0079.2	-15	8.80828e-05	0.0419274	0.0416955	10	CCCCATCCCTCCCACTCCCTCCCCCTCCC	CCCCGCCCCC	+	SP1	Zinc-coordinating
AK235476	MA0057.1	-18	8.80828e-05	0.0419274	0.0416955	10	CCCCATCCCTCCCACTCCCTCCCCCTCCC	TTCCCCCTAC	-	MZF1_5-13	Zinc-coordinating
AK235823	MA0073.1	-11	4.38846e-05	0.0208891	0.0414991	19	CTGCATGCCATGGCCAAACCCCCCCCCCCC	CCCCAAACCACCCCCCCCCC	+	RREB1	Zinc-coordinating
AK236333	MA0332.1	-23	3.83707e-05	0.0182645	0.0364811	6	ACAGCCACCGGCCTACACCACAGCCACAGC	CCACAG	-	MET28	Zipper-Type
AK236445	MA0073.1	-1	1.04829e-05	0.00498984	0.00987624	20	ACCCCACCCCCCCCACCCCGATCAGCCGCG	CCCCAAACCACCCCCCCCCC	+	RREB1	Zinc-coordinating
AK236445	MA0079.2	-1	4.05801e-05	0.0193161	0.0191159	10	ACCCCACCCCCCCCACCCCGATCAGCCGCG	CCCCGCCCCC	+	SP1	Zinc-coordinating
AK236612	MA0277.1	-1	1.17042e-05	0.00557119	0.0111424	9	CTTTCTTTTTTTTTTTTTTTTTTGCTCTTT	TTTCTTTTT	-	AZF1	Zinc-coordinating
AK239073	MA0073.1	-11	4.38846e-05	0.0208891	0.0414991	19	CTGCATGCCATGGCCAAACCCCCCCCCCCC	CCCCAAACCACCCCCCCCCC	+	RREB1	Zinc-coordinating
AK239114	MA0332.1	-20	4.72561e-05	0.0224939	0.0449764	6	GCCACCAGCCTACGCCACAGCCACAGCAAC	CCACAG	-	MET28	Zipper-Type
AK239284	MA0332.1	-23	3.83707e-05	0.0182645	0.036404	6	GCAGCTGCCGACCTACACCACAGCCACAGC	CCACAG	-	MET28	Zipper-Type
AK239701	MA0073.1	-11	4.38846e-05	0.0208891	0.0414991	19	CTGCATGCCATGGCCAAACCCCCCCCCCCC	CCCCAAACCACCCCCCCCCC	+	RREB1	Zinc-coordinating
AK240403	MA0332.1	-19	3.51732e-05	0.0167425	0.0334411	6	CTGCCAGCCTACACCACAGCCACAGCAACG	CCACAG	-	MET28	Zipper-Type
AK343330	MA0277.1	-1	1.17042e-05	0.00557119	0.0111424	9	CTTTCTTTTTTTTTTTTTTTTTTGCTCTTT	TTTCTTTTT	-	AZF1	Zinc-coordinating
AK343643	MA0332.1	-20	4.89399e-05	0.0232954	0.046579	6	GCTGCCAGACTACACCACAGCCACAGCAA	CCACAG	-	MET28	Zipper-Type
AK344299	MA0332.1	-10	1.27904e-05	0.00608824	0.0121765	6	GCAACCTACACCACAGCTCACCGCAACACC	CCACAG	-	MET28	Zipper-Type
AK345011	MA0055.1	-1	1.17184e-05	0.00557798	0.0111178	12	GCTGCAGCTGCCGGCCTACACCACAGCCAC	CAGCAGCTGCTG	-	Myf	Zipper-Type
AK345011	MA0332.1	-20	3.83707e-05	0.0182645	0.018202	6	GCTGCAGCTGCCGGCCTACACCACAGCCAC	CCACAG	-	MET28	Zipper-Type
AK345155	MA0055.1	-1	1.17184e-05	0.00557798	0.0111178	12	GCTGCAGCTGCCGGCCTACACCACAGCCAC	CAGCAGCTGCTG	-	Myf	Zipper-Type
AK345155	MA0332.1	-20	3.83707e-05	0.0182645	0.018202	6	GCTGCAGCTGCCGGCCTACACCACAGCCAC	CCACAG	-	MET28	Zipper-Type
AK345292	MA0332.1	-19	3.51732e-05	0.0167425	0.0334411	6	CTGCCAGCCTACACCACAGCCACAGCAACG	CCACAG	-	MET28	Zipper-Type
AK345579	MA0079.2	0	2.88998e-07	0.000137563	0.000268855	10	CCCCGCCCCCCGCCCCGCCCCCCG	CCCCGCCCCC	+	SP1	Zinc-coordinating
AK345579	MA0443.1	-1	2.97512e-05	0.0141616	0.0138388	10	CCCCGCCCCCCGCCCCGCCCCCCG	TCCGCCCCCT	-	btd	Zinc-coordinating
AK345579	MA0079.1	1	8.78664e-05	0.0418244	0.0272474	9	CCCCGCCCCCCGCCCCGCCCCCCG	ACCCCGCCCC	-	SP1	Zinc-coordinating
AK345780	MA0079.2	-15	8.80828e-05	0.0419274	0.0416955	10	CCCCATCCCTCCCACTCCCTCCCCCTCCC	CCCCGCCCCC	+	SP1	Zinc-coordinating
AK345780	MA0057.1	-18	8.80828e-05	0.0419274	0.0416955	10	CCCCATCCCTCCCACTCCCTCCCCCTCCC	TTCCCCCTAC	-	MZF1_5-13	Zinc-coordinating
AK346623	MA0055.1	-1	1.17184e-05	0.00557798	0.0111178	12	GCTGCAGCTGCCGGCCTACACCACAGCCAC	CAGCAGCTGCTG	-	Myf	Zipper-Type
AK346623	MA0332.1	-20	3.83707e-05	0.0182645	0.018202	6	GCTGCAGCTGCCGGCCTACACCACAGCCAC	CCACAG	-	MET28	Zipper-Type
AK346631	MA0055.1	-1	1.17184e-05	0.00557798	0.0111178	12	GCTGCAGCTGCCGGCCTACACCACAGCCAC	CAGCAGCTGCTG	-	Myf	Zipper-Type
AK346631	MA0332.1	-20	3.83707e-05	0.0182645	0.018202	6	GCTGCAGCTGCCGGCCTACACCACAGCCAC	CCACAG	-	MET28	Zipper-Type
AK346953	MA0055.1	-1	1.17184e-05	0.00557798	0.0111178	12	GCTGCAGCTGCCGGCCTACACCACAGCCAC	CAGCAGCTGCTG	-	Myf	Zipper-Type
AK346953	MA0332.1	-20	3.83707e-05	0.0182645	0.018202	6	GCTGCAGCTGCCGGCCTACACCACAGCCAC	CCACAG	-	MET28	Zipper-Type
AK346980	MA0055.1	-1	1.17184e-05	0.00557798	0.0111178	12	GCTGCAGCTGCCGGCCTACACCACAGCCAC	CAGCAGCTGCTG	-	Myf	Zipper-Type
AK346980	MA0332.1	-20	3.83707e-05	0.0182645	0.018202	6	GCTGCAGCTGCCGGCCTACACCACAGCCAC	CCACAG	-	MET28	Zipper-Type
AK347137	MA0277.1	-9	1.20326e-05	0.0057275	0.011455	9	CAAAAAAAAAAAAAAAAAAAAAAAAAAAAA	AAAAAGAAA	+	AZF1	Zinc-coordinating
AK347262	MA0332.1	-23	1.27904e-05	0.00608824	0.0121765	6	GATGCAGCTCGGATCCCGTGTTGCTGTGGC	CTGTGG	+	MET28	Zipper-Type
AK347810	MA0332.1	-22	3.12686e-05	0.0148839	0.0296031	6	GAGCTACAGCTGCCCACCTACACCACAGCC	CCACAG	-	MET28	Zipper-Type
AK348977	MA0332.1	-12	3.85715e-05	0.01836	0.03672	6	CTGCAACCTACACCACAGCTCACAGCAACG	CCACAG	-	MET28	Zipper-Type
AK349030	MA0332.1	-23	3.83707e-05	0.0182645	0.036404	6	GCAGCTGCCGACCTACACCACAGCCACAGC	CCACAG	-	MET28	Zipper-Type
AK349381	MA0277.1	-10	4.74412e-05	0.022582	0.045164	9	CAATTTCTTTTTTCTTTTTCCTTTTT	TTTCTTTTT	-	AZF1	Zinc-coordinating
AK350412	MA0332.1	-19	3.19757e-05	0.0152204	0.030401	6	CTACCAGCCTACACCACAGCCACAGCAACA	CCACAG	-	MET28	Zipper-Type
AK350802	MA0332.1	-6	5.20151e-05	0.0247592	0.0495184	6	CCTACACCACAGCTCACGGCAACGCAGGA	CCACAG	-	MET28	Zipper-Type
AK351313	MA0332.1	-10	3.12686e-05	0.0148839	0.0297677	6	CCAGCCTACACCACAGCCACAGCAACA	CCACAG	-	MET28	Zipper-Type
AK352288	MA0332.1	-6	5.20151e-05	0.0247592	0.0495184	6	CCTACACCACAGCTCACGGCAACGCAGGA	CCACAG	-	MET28	Zipper-Type
AY094061	MA0079.2	-5	6.21818e-06	0.00295985	0.0057994	10	CCGGCCCCCCCCCCCCC	CCCCGCCCCC	+	SP1	Zinc-coordinating
AY609820	MA0332.1	-23	3.83707e-05	0.0182645	0.0364811	6	ACAGCCACCGGCCTACACCACAGCCACAGC	CCACAG	-	MET28	Zipper-Type
AY610114	MA0332.1	-19	3.51732e-05	0.0167425	0.0334411	6	CTGCCAGCCTACACCACAGCCACAGCAACG	CCACAG	-	MET28	Zipper-Type
AY610236	MA0055.1	-1	1.17184e-05	0.00557798	0.0111178	12	GCTGCAGCTGCCGGCCTACACCACAGCCAC	CAGCAGCTGCTG	-	Myf	Zipper-Type
AY610236	MA0332.1	-20	3.83707e-05	0.0182645	0.018202	6	GCTGCAGCTGCCGGCCTACACCACAGCCAC	CCACAG	-	MET28	Zipper-Type
EF194143	MA0332.1	-17	4.47657e-05	0.0213085	0.0425612	6	GCCGGCCTACACCACAGCCACAGCAACGCC	CCACAG	-	MET28	Zipper-Type
EF625355	MA0332.1	-4	5.04536e-05	0.0240159	0.0479689	6	GTTGCTGTGGCTCTGGTGTAGGCTGGCGGC	CTGTGG	+	MET28	Zipper-Type
GU391030	MA0277.1	-13	1.87949e-05	0.00894638	0.0178928	9	AAAAAAAAAAAAAAAAAAGAAAGAAAGAAA	AAAAAGAAA	+	AZF1	Zinc-coordinating
