# Supplementary material for: Identification and analysis of pig chimeric mRNAs using RNA sequencing data
Source: BMC Genomics. 2012 Aug 28;13:429. doi: 10.1186/1471-2164-13-429 (PMC3531304; doi:10.1186/1471-2164-13-429)
Supplement: Additional file 10 — Potential CTCF binding motifs. The table shows potential CTCF binding motifs. [file 1471-2164-13-429-S10.xls]

## Sheet: tomtom
# The table shows similar DNA sequences matched known DNA motifs in the JASPAR CORE database using the TOMTOM.
# Query ID - Query motif name
# Target ID - Target motif name
# Optimal offset - The offset of the query motif to the matched motif in the optimal alignment.
# p-value - The probability that the match occurred by random chance according to the null model.
# E-value - The expected number of false positives in the matches up to this point.
# q-value - The minimum False Discovery Rate required to include the match.
# Overlap - The number of letters that overlaped in the optimal alignment.
# Orientation - The orientation of the matched motif that gave the optimal alignment.
# Query consensus - Query consensus sequence
# Target consensus - Target consensus sequence
# Alt. Name - The alternative name of the matched motif.
# Class - The class of target motif.
Query ID	Target ID	Optimal offset	p-value	E-value	q-value	Overlap	Query consensus	Target consensus	Orientation	Alt. Name	Class
AK233351	MA0139.1	0	0.0145869	0.0291737	0.0291737	19	GATCAAGCAGGTGGAGGAGACCC	TGGCCACCAGGGGGCGCTA	+	CTCF	Zinc-coordinating
AK236159	MA0139.1	2	0.00878279	0.0175656	0.0237693	17	GCCACCAGCCTACACCACAGCCACAACAAC	TGGCCACCAGGGGGCGCTA	+	CTCF	Zinc-coordinating
AK237166	MA0139.1	2	0.00878279	0.0175656	0.0237693	17	GCCACCAGCCTACACCACAGCCACAACAAC	TGGCCACCAGGGGGCGCTA	+	CTCF	Zinc-coordinating
AY633619	MA0139.1	2	0.00878279	0.0175656	0.0237693	17	GCCACCAGCCTACACCACAGCCACAACAAC	TGGCCACCAGGGGGCGCTA	+	CTCF	Zinc-coordinating
